# Supplementary material for: Characterization of the metabolic profile associated with serum 25-hydroxyvitamin D: a cross-sectional analysis in population-based data
Source: Int J Epidemiol. 2016 Sep 7;45(5):1469–81. doi: 10.1093/ije/dyw222 (PMC5100623; doi:10.1093/ije/dyw222)
Supplement: Supplementary Data [file supp_dyw222_ije-2016-03-0276-File006.xls]

## Sheet: Table S1
Supplementary Table 1 List of 415 metabolites included in the discovery analyses. All metabolites were assigned to super- and sub-pathways, as proposed by Metabolon on the basis of Kyoto Encyclopedia of Genes and Genomes (KEGG) pathways. The super-pathways are analogous to the top-level pathway definitions in KEGG and represent the chemical class, while the sub-pathways classify the metabolites a…
	Full name	Platform	Super-pathway	Sub-pathway	Platform	Super	Sub	Int
1-arachidonoylglycerophosphocholine		Metabolon LC/MS pos	Lipid	Lysolipid	[M]	1	3
1-arachidonoylglycerophosphoethanolamine		Metabolon LC/MS neg	Lipid	Lysolipid	[M]	1	3
1-arachidonoylglycerophosphoinositol		Metabolon LC/MS neg	Lipid	Lysolipid	[M]	1	3
1-docosahexaenoylglycerophosphocholine		Metabolon LC/MS pos	Lipid	Lysolipid	[M]	1	3
1-eicosadienoylglycerophosphocholine		Metabolon LC/MS pos	Lipid	Lysolipid	[M]	1	3
1-eicosatrienoylglycerophosphocholine		Metabolon LC/MS pos	Lipid	Lysolipid	[M]	1	3
1-heptadecanoylglycerophosphocholine		Metabolon LC/MS pos	Lipid	Lysolipid	[M]	1	3
1-linoleoylglycerophosphocholine		Metabolon LC/MS pos	Lipid	Lysolipid	[M]	1	3
1-linoleoylglycerophosphoethanolamine		Metabolon LC/MS neg	Lipid	Lysolipid	[M]	1	3
1-myristoylglycerophosphocholine		Metabolon LC/MS pos	Lipid	Lysolipid	[M]	1	3
1-oleoylglycerophosphocholine		Metabolon LC/MS pos	Lipid	Lysolipid	[M]	1	3
1-oleoylglycerophosphoethanolamine		Metabolon LC/MS neg	Lipid	Lysolipid	[M]	1	3
1-palmitoleoylglycerophosphocholine		Metabolon LC/MS pos	Lipid	Lysolipid	[M]	1	3
1-palmitoylglycerophosphocholine		Metabolon LC/MS pos	Lipid	Lysolipid	[M]	1	3
1-palmitoylglycerophosphoethanolamine		Metabolon LC/MS neg	Lipid	Lysolipid	[M]	1	3
1-palmitoylglycerophosphoinositol		Metabolon LC/MS neg	Lipid	Lysolipid	[M]	1	3
1-stearoylglycerophosphocholine		Metabolon LC/MS pos	Lipid	Lysolipid	[M]	1	3
1-stearoylglycerophosphoethanolamine		Metabolon LC/MS neg	Lipid	Lysolipid	[M]	1	3
1-stearoylglycerophosphoinositol		Metabolon LC/MS neg	Lipid	Lysolipid	[M]	1	3
2-linoleoylglycerophosphocholine		Metabolon LC/MS pos	Lipid	Lysolipid	[M]	1	3
2-linoleoylglycerophosphoethanolamine		Metabolon LC/MS neg	Lipid	Lysolipid	[M]	1	3
2-oleoylglycerophosphocholine		Metabolon LC/MS pos	Lipid	Lysolipid	[M]	1	3
2-palmitoylglycerophosphocholine		Metabolon LC/MS pos	Lipid	Lysolipid	[M]	1	3
2-stearoylglycerophosphocholine		Metabolon LC/MS pos	Lipid	Lysolipid	[M]	1	3
1-docosahexaenoylglycerophosphoethanolamine		Metabolon LC/MS neg	Lipid	Lysolipid	[M]	1	3
10-heptadecenoate (17:1n7)		Metabolon LC/MS neg	Lipid	Long chain fatty acid	[M]	1	4
10-nonadecenoate (19:1n9)		Metabolon LC/MS neg	Lipid	Long chain fatty acid	[M]	1	4
5,8-tetradecadienoate		Metabolon LC/MS neg	Lipid	Long chain fatty acid	[M]	1	4
adrenate (22:4n6)		Metabolon LC/MS neg	Lipid	Long chain fatty acid	[M]	1	4
arachidonate (20:4n6)		Metabolon LC/MS neg	Lipid	Long chain fatty acid	[M]	1	4
dihomo-linoleate (20:2n6)		Metabolon LC/MS neg	Lipid	Long chain fatty acid	[M]	1	4
eicosenoate (20:1n9 or 11)		Metabolon LC/MS neg	Lipid	Long chain fatty acid	[M]	1	4
margarate (17:0)		Metabolon LC/MS neg	Lipid	Long chain fatty acid	[M]	1	4
myristate (14:0)		Metabolon LC/MS neg	Lipid	Long chain fatty acid	[M]	1	4
myristoleate (14:1n5)		Metabolon LC/MS neg	Lipid	Long chain fatty acid	[M]	1	4
nonadecanoate (19:0)		Metabolon LC/MS neg	Lipid	Long chain fatty acid	[M]	1	4
oleate (18:1n9)		Metabolon GC/MS	Lipid	Long chain fatty acid	[M]	1	4
palmitate (16:0)		Metabolon LC/MS neg	Lipid	Long chain fatty acid	[M]	1	4
palmitoleate (16:1n7)		Metabolon LC/MS neg	Lipid	Long chain fatty acid	[M]	1	4
pentadecanoate (15:0)		Metabolon LC/MS neg	Lipid	Long chain fatty acid	[M]	1	4
stearate (18:0)		Metabolon LC/MS neg	Lipid	Long chain fatty acid	[M]	1	4
stearidonate (18:4n3)		Metabolon LC/MS neg	Lipid	Long chain fatty acid	[M]	1	4
4-androsten-3beta,17beta-diol disulfate 1		Metabolon LC/MS neg	Lipid	Sterol/Steroid	[M]	1	6
4-androsten-3beta,17beta-diol disulfate 2		Metabolon LC/MS neg	Lipid	Sterol/Steroid	[M]	1	6
5alpha-androstan-3beta,17beta-diol disulfate		Metabolon LC/MS neg	Lipid	Sterol/Steroid	[M]	1	6
5-alpha-pregnan-3beta,20alpha-disulfate		Metabolon LC/MS neg	Lipid	Sterol/Steroid	[M]	1	6
7-alpha-hydroxy-3-oxo-4-cholestenoate (7-Hoca)		Metabolon LC/MS neg	Lipid	Sterol/Steroid	[M]	1	6
androsterone sulfate		Metabolon LC/MS neg	Lipid	Sterol/Steroid	[M]	1	6
cholesterol		Metabolon GC/MS	Lipid	Sterol/Steroid	[M]	1	6
cortisol		Metabolon LC/MS pos	Lipid	Sterol/Steroid	[M]	1	6
cortisone		Metabolon LC/MS pos	Lipid	Sterol/Steroid	[M]	1	6
dehydroisoandrosterone sulfate (DHEA-S)		Metabolon LC/MS neg	Lipid	Sterol/Steroid	[M]	1	6
epiandrosterone sulfate		Metabolon LC/MS neg	Lipid	Sterol/Steroid	[M]	1	6
3-dehydrocarnitine		Metabolon LC/MS pos	Lipid	Carnitine metabolism	[M]	1	7
acetylcarnitine		Metabolon LC/MS pos	Lipid	Carnitine metabolism	[M]	1	7
carnitine		Metabolon LC/MS pos	Lipid	Carnitine metabolism	[M]	1	7
cis-4-decenoyl carnitine		Metabolon LC/MS pos	Lipid	Carnitine metabolism	[M]	1	7
decanoylcarnitine		Metabolon LC/MS pos	Lipid	Carnitine metabolism	[M]	1	7
hexanoylcarnitine		Metabolon LC/MS pos	Lipid	Carnitine metabolism	[M]	1	7
laurylcarnitine		Metabolon LC/MS pos	Lipid	Carnitine metabolism	[M]	1	7
nonanoylcarnitine		Metabolon LC/MS pos	Lipid	Carnitine metabolism	[M]	1	7
octanoylcarnitine		Metabolon LC/MS pos	Lipid	Carnitine metabolism	[M]	1	7
oleoylcarnitine		Metabolon LC/MS pos	Lipid	Carnitine metabolism	[M]	1	7
palmitoylcarnitine		Metabolon LC/MS pos	Lipid	Carnitine metabolism	[M]	1	7
stearoylcarnitine		Metabolon LC/MS pos	Lipid	Carnitine metabolism	[M]	1	7
2-tetradecenoyl carnitine		Metabolon LC/MS pos	Lipid	Carnitine metabolism	[M]	1	7
cholate		Metabolon LC/MS neg	Lipid	Bile acid metabolism	[M]	1	9
deoxycholate		Metabolon LC/MS neg	Lipid	Bile acid metabolism	[M]	1	9
glycochenodeoxycholate		Metabolon LC/MS pos	Lipid	Bile acid metabolism	[M]	1	9
glycocholate		Metabolon LC/MS neg	Lipid	Bile acid metabolism	[M]	1	9
taurochenodeoxycholate		Metabolon LC/MS neg	Lipid	Bile acid metabolism	[M]	1	9
taurodeoxycholate		Metabolon LC/MS neg	Lipid	Bile acid metabolism	[M]	1	9
taurolithocholate 3-sulfate		Metabolon LC/MS neg	Lipid	Bile acid metabolism	[M]	1	9
hyodeoxycholate		Metabolon LC/MS neg	Lipid	Bile acid metabolism	[M]	1	9
ursodeoxycholate		Metabolon LC/MS neg	Lipid	Bile acid metabolism	[M]	1	9
dihomo-linolenate (20:3n3 or n6)		Metabolon LC/MS neg	Lipid	Essential fatty acid	[M]	1	10
docosahexaenoate (DHA 22:6n3)		Metabolon LC/MS neg	Lipid	Essential fatty acid	[M]	1	10
docosapentaenoate (n3 DPA 22:5n3)		Metabolon LC/MS neg	Lipid	Essential fatty acid	[M]	1	10
docosapentaenoic acid (n6-DPA)		Metabolon LC/MS neg	Lipid	Essential fatty acid	[M]	1	10
eicosapentaenoate (EPA 20:5n3)		Metabolon LC/MS neg	Lipid	Essential fatty acid	[M]	1	10
linoleate (18:2n6		Metabolon LC/MS neg	Lipid	Essential fatty acid	[M]	1	10
linolenate [alpha or gamma (18:3n3 or 6)]		Metabolon LC/MS neg	Lipid	Essential fatty acid	[M]	1	10
10-undecenoate (11:1n1)		Metabolon LC/MS neg	Lipid	Medium chain fatty acid	[M]	1	11
5-dodecenoate (12:1n7)		Metabolon LC/MS neg	Lipid	Medium chain fatty acid	[M]	1	11
caprate (10:0)		Metabolon LC/MS neg	Lipid	Medium chain fatty acid	[M]	1	11
caproate (6:0)		Metabolon LC/MS neg	Lipid	Medium chain fatty acid	[M]	1	11
caprylate (8:0)		Metabolon LC/MS neg	Lipid	Medium chain fatty acid	[M]	1	11
heptanoate (7:0)		Metabolon LC/MS neg	Lipid	Medium chain fatty acid	[M]	1	11
laurate (12:0)		Metabolon LC/MS neg	Lipid	Medium chain fatty acid	[M]	1	11
pelargonate (9:0)		Metabolon LC/MS neg	Lipid	Medium chain fatty acid	[M]	1	11
undecanoate (11:0)		Metabolon LC/MS neg	Lipid	Medium chain fatty acid	[M]	1	11
2-hydroxyglutarate		Metabolon GC/MS	Lipid	Fatty acid, dicarboxylate	[M]	1	13
3-carboxy-4-methyl-5-propyl-2-furanpropanoate (CMPF)		Metabolon LC/MS neg	Lipid	Fatty acid, dicarboxylate	[M]	1	13
dodecanedioate		Metabolon LC/MS neg	Lipid	Fatty acid, dicarboxylate	[M]	1	13
hexadecanedioate		Metabolon LC/MS neg	Lipid	Fatty acid, dicarboxylate	[M]	1	13
octadecanedioate		Metabolon LC/MS neg	Lipid	Fatty acid, dicarboxylate	[M]	1	13
choline		Metabolon LC/MS pos	Lipid	Glycerolipid metabolism	[M]	1	14
glycerol		Metabolon GC/MS	Lipid	Glycerolipid metabolism	[M]	1	14
glycerol 3-phosphate (G3P)		Metabolon GC/MS	Lipid	Glycerolipid metabolism	[M]	1	14
glycerophosphorylcholine (GPC)		Metabolon LC/MS pos	Lipid	Glycerolipid metabolism	[M]	1	14
1-linoleoylglycerol (1-monolinolein)		Metabolon LC/MS neg	Lipid	Monoacylglycerol	[M]	1	15
1-oleoylglycerol (1-monoolein)		Metabolon GC/MS	Lipid	Monoacylglycerol	[M]	1	15
1-palmitoylglycerol (1-monopalmitin)		Metabolon GC/MS	Lipid	Monoacylglycerol	[M]	1	15
1-stearoylglycerol (1-monostearin)		Metabolon GC/MS	Lipid	Monoacylglycerol	[M]	1	15
inositol 1-phosphate (I1P)		Metabolon GC/MS	Lipid	Inositol metabolism	[M]	1	18
myo-inositol		Metabolon GC/MS	Lipid	Inositol metabolism	[M]	1	18
scyllo-inositol		Metabolon GC/MS	Lipid	Inositol metabolism	[M]	1	18
3-hydroxybutyrate (BHBA)		Metabolon GC/MS	Lipid	Ketone bodies	[M]	1	19
butyrylcarnitine		Metabolon LC/MS pos	Lipid	Fatty acid metabolism (also BCAA metabolism)	[M]	1	20
propionylcarnitine		Metabolon LC/MS pos	Lipid	Fatty acid metabolism (also BCAA metabolism)	[M]	1	20
linoleamide (18:2n6)		Metabolon LC/MS pos	Lipid	Fatty acid, amide	[M]	1	21
oleamide		Metabolon LC/MS pos	Lipid	Fatty acid, amide	[M]	1	21
2-hydroxypalmitate		Metabolon LC/MS neg	Lipid	Fatty acid, monohydroxy	[M]	1	22
2-hydroxystearate		Metabolon LC/MS neg	Lipid	Fatty acid, monohydroxy	[M]	1	22
palmitoyl sphingomyelin		Metabolon GC/MS	Lipid	Sphingolipid	[M]	1	23
12-hydroxyeicosatetraenoate (12-HETE)		Metabolon LC/MS neg	Lipid	Eicosanoid	[M]	1	24
thromboxane B2		Metabolon LC/MS neg	Lipid	Eicosanoid	[M]	1	24
stearamide		Metabolon LC/MS pos	Lipid	Fatty acid amide	[M]	1	25
isovalerate		Metabolon LC/MS neg	Lipid	Fatty acid metabolism	[M]	1	26
15-methylpalmitate (isobar with 2-methylpalmitate)		Metabolon LC/MS neg	Lipid	Fatty acid, branched	[M]	1	27
n-Butyl Oleate		Metabolon GC/MS	Lipid	Fatty acid, ester	[M]	1	28
valerate		Metabolon LC/MS neg	Lipid	Short chain fatty acid	[M]	1	29
2-methylbutyrylcarnitine (C5)		Metabolon LC/MS pos	Amino acid	Valine, leucine and isoleucine metabolism	[M]	2	1
3-hydroxy-2-ethylpropionate		Metabolon GC/MS	Amino acid	Valine, leucine and isoleucine metabolism	[M]	2	1
3-methyl-2-oxobutyrate		Metabolon LC/MS neg	Amino acid	Valine, leucine and isoleucine metabolism	[M]	2	1
3-methyl-2-oxovalerate		Metabolon LC/MS neg	Amino acid	Valine, leucine and isoleucine metabolism	[M]	2	1
4-methyl-2-oxopentanoate		Metabolon LC/MS neg	Amino acid	Valine, leucine and isoleucine metabolism	[M]	2	1
alpha-hydroxyisovalerate		Metabolon LC/MS neg	Amino acid	Valine, leucine and isoleucine metabolism	[M]	2	1
beta-hydroxyisovalerate		Metabolon LC/MS neg	Amino acid	Valine, leucine and isoleucine metabolism	[M]	2	1
hydroxyisovaleroyl carnitine		Metabolon LC/MS pos	Amino acid	Valine, leucine and isoleucine metabolism	[M]	2	1
isobutyrylcarnitine		Metabolon LC/MS pos	Amino acid	Valine, leucine and isoleucine metabolism	[M]	2	1
isoleucine		Metabolon LC/MS pos	Amino acid	Valine, leucine and isoleucine metabolism	[M]	2	1
isovalerylcarnitine		Metabolon LC/MS pos	Amino acid	Valine, leucine and isoleucine metabolism	[M]	2	1
leucine		Metabolon LC/MS pos	Amino acid	Valine, leucine and isoleucine metabolism	[M]	2	1
levulinate (4-oxovalerate)		Metabolon LC/MS pos	Amino acid	Valine, leucine and isoleucine metabolism	[M]	2	1
tiglyl carnitine		Metabolon LC/MS pos	Amino acid	Valine, leucine and isoleucine metabolism	[M]	2	1
valine		Metabolon LC/MS pos	Amino acid	Valine, leucine and isoleucine metabolism	[M]	2	1
3-(4-hydroxyphenyl)lactate		Metabolon LC/MS neg	Amino acid	Phenylalanine & tyrosine metabolism	[M]	2	2
3-methoxytyrosine		Metabolon LC/MS pos	Amino acid	Phenylalanine & tyrosine metabolism	[M]	2	2
3-phenylpropionate (hydrocinnamate)		Metabolon LC/MS neg	Amino acid	Phenylalanine & tyrosine metabolism	[M]	2	2
O-sulfo-L-tyrosine		Metabolon LC/MS neg	Amino acid	Phenylalanine & tyrosine metabolism	[M]	2	2
p-cresol sulfate		Metabolon LC/MS neg	Amino acid	Phenylalanine & tyrosine metabolism	[M]	2	2
phenol sulfate		Metabolon LC/MS neg	Amino acid	Phenylalanine & tyrosine metabolism	[M]	2	2
phenylacetylglutamine		Metabolon LC/MS pos	Amino acid	Phenylalanine & tyrosine metabolism	[M]	2	2
phenylalanine		Metabolon LC/MS pos	Amino acid	Phenylalanine & tyrosine metabolism	[M]	2	2
phenyllactate (PLA)		Metabolon LC/MS neg	Amino acid	Phenylalanine & tyrosine metabolism	[M]	2	2
tyrosine		Metabolon LC/MS pos	Amino acid	Phenylalanine & tyrosine metabolism	[M]	2	2
"hydroxyphenylacetic acid monosulfate"		Metabolon LC/MS neg	Amino acid	Phenylalanine & tyrosine metabolism	[M]	2	2
3-indoxyl sulfate		Metabolon LC/MS neg	Amino acid	Tryptophan metabolism	[M]	2	3
C-glycosyltryptophan		Metabolon LC/MS pos	Amino acid	Tryptophan metabolism	[M]	2	3
hydroxytryptophan		Metabolon LC/MS pos	Amino acid	Tryptophan metabolism	[M]	2	3
indoleacetate		Metabolon LC/MS pos	Amino acid	Tryptophan metabolism	[M]	2	3
indolelactate		Metabolon GC/MS	Amino acid	Tryptophan metabolism	[M]	2	3
indolepropionate		Metabolon LC/MS pos	Amino acid	Tryptophan metabolism	[M]	2	3
kynurenine		Metabolon LC/MS pos	Amino acid	Tryptophan metabolism	[M]	2	3
serotonin (5HT)		Metabolon LC/MS pos	Amino acid	Tryptophan metabolism	[M]	2	3
tryptophan		Metabolon LC/MS pos	Amino acid	Tryptophan metabolism	[M]	2	3
tryptophan betaine		Metabolon LC/MS pos	Amino acid	Tryptophan metabolism	[M]	2	3
arginine		Metabolon LC/MS pos	Amino acid	Urea cycle, arginine-, proline-, metabolism	[M]	2	4
citrulline		Metabolon LC/MS pos	Amino acid	Urea cycle, arginine-, proline-, metabolism	[M]	2	4
dimethylarginine (SDMA + ADMA)		Metabolon LC/MS pos	Amino acid	Urea cycle, arginine-, proline-, metabolism	[M]	2	4
homocitrulline		Metabolon LC/MS pos	Amino acid	Urea cycle, arginine-, proline-, metabolism	[M]	2	4
N-acetylornithine		Metabolon LC/MS pos	Amino acid	Urea cycle, arginine-, proline-, metabolism	[M]	2	4
ornithine		Metabolon GC/MS	Amino acid	Urea cycle, arginine-, proline-, metabolism	[M]	2	4
proline		Metabolon LC/MS pos	Amino acid	Urea cycle, arginine-, proline-, metabolism	[M]	2	4
trans-4-hydroxyproline		Metabolon GC/MS	Amino acid	Urea cycle, arginine-, proline-, metabolism	[M]	2	4
urea		Metabolon GC/MS	Amino acid	Urea cycle, arginine-, proline-, metabolism	[M]	2	4
betaine		Metabolon LC/MS pos	Amino acid	Glycine, serine and threonine metabolism	[M]	2	5
glycine		Metabolon GC/MS	Amino acid	Glycine, serine and threonine metabolism	[M]	2	5
N-acetylglycine		Metabolon GC/MS	Amino acid	Glycine, serine and threonine metabolism	[M]	2	5
N-acetylthreonine		Metabolon LC/MS neg	Amino acid	Glycine, serine and threonine metabolism	[M]	2	5
serine		Metabolon GC/MS	Amino acid	Glycine, serine and threonine metabolism	[M]	2	5
threonine		Metabolon LC/MS pos	Amino acid	Glycine, serine and threonine metabolism	[M]	2	5
alanine		Metabolon GC/MS	Amino acid	Alanine and aspartate metabolism	[M]	2	6
asparagine		Metabolon GC/MS	Amino acid	Alanine and aspartate metabolism	[M]	2	6
aspartate		Metabolon GC/MS	Amino acid	Alanine and aspartate metabolism	[M]	2	6
N-acetylalanine		Metabolon LC/MS neg	Amino acid	Alanine and aspartate metabolism	[M]	2	6
2-hydroxybutyrate (AHB)		Metabolon GC/MS	Amino acid	Cysteine, methionine, SAM, taurine metabolism	[M]	2	7
cysteine		Metabolon GC/MS	Amino acid	Cysteine, methionine, SAM, taurine metabolism	[M]	2	7
cystine		Metabolon GC/MS	Amino acid	Cysteine, methionine, SAM, taurine metabolism	[M]	2	7
methionine		Metabolon LC/MS pos	Amino acid	Cysteine, methionine, SAM, taurine metabolism	[M]	2	7
methylcysteine		Metabolon LC/MS pos	Amino acid	Cysteine, methionine, SAM, taurine metabolism	[M]	2	7
glutamate		Metabolon GC/MS	Amino acid	Glutamate metabolism	[M]	2	8
glutamine		Metabolon LC/MS pos	Amino acid	Glutamate metabolism	[M]	2	8
pyroglutamine		Metabolon LC/MS pos	Amino acid	Glutamate metabolism	[M]	2	8
creatine		Metabolon LC/MS pos	Amino acid	Creatine metabolism	[M]	2	9
creatinine		Metabolon LC/MS pos	Amino acid	Creatine metabolism	[M]	2	9
glutarylcarnitine (C5)		Metabolon LC/MS pos	Amino acid	Lysine metabolism	[M]	2	10
lysine		Metabolon LC/MS pos	Amino acid	Lysine metabolism	[M]	2	10
pipecolate		Metabolon LC/MS pos	Amino acid	Lysine metabolism	[M]	2	10
2-aminobutyrate		Metabolon LC/MS pos	Amino acid	Butanoate metabolism	[M]	2	11
3,4-dihydroxybutyrate		Metabolon GC/MS	Amino acid	Butanoate metabolism	[M]	2	11
hydroxybutyrylcarnitine		Metabolon LC/MS pos	Amino acid	Butanoate metabolism	[M]	2	11
5-oxoproline		Metabolon LC/MS neg	Amino acid	Glutathione metabolism	[M]	2	12
cysteine-glutathione disulfide		Metabolon LC/MS pos	Amino acid	Glutathione metabolism	[M]	2	12
histidine		Metabolon LC/MS neg	Amino acid	Histidine metabolism	[M]	2	13
4-acetamidobutanoate		Metabolon LC/MS pos	Amino acid	Guanidino and acetamido metabolism	[M]	2	14
N-[3-(2-Oxopyrrolidin-1-yl)propyl]acetamide		Metabolon LC/MS pos	Amino acid	Polyamine metabolism	[M]	2	15
2-aminoheptanoic acid		Metabolon LC/MS pos	Amino acid	Amino fatty acid	[M]	2	16
2-aminooctanoic acid		Metabolon LC/MS pos	Amino acid	Amino fatty acid	[M]	2	16
alpha-glutamyltyrosine		Metabolon LC/MS pos	Peptide	Dipeptide	[M]	3	1
aspartylphenylalanine		Metabolon LC/MS pos	Peptide	Dipeptide	[M]	3	1
glycylvaline		Metabolon LC/MS pos	Peptide	Dipeptide	[M]	3	1
leucylalanine		Metabolon LC/MS neg	Peptide	Dipeptide	[M]	3	1
leucylleucine		Metabolon LC/MS pos	Peptide	Dipeptide	[M]	3	1
N-acetylcarnosine		Metabolon LC/MS pos	Peptide	Dipeptide	[M]	3	1
phenylalanylleucine		Metabolon LC/MS pos	Peptide	Dipeptide	[M]	3	1
phenylalanylphenylalanine		Metabolon LC/MS pos	Peptide	Dipeptide	[M]	3	1
phenylalanylserine		Metabolon LC/MS pos	Peptide	Dipeptide	[M]	3	1
pro-hydroxy-pro		Metabolon LC/MS pos	Peptide	Dipeptide	[M]	3	1
gamma-glutamylmethionine		Metabolon LC/MS pos	Peptide	gamma-glutamyl	[M]	3	2
gamma-glutamylglutamine		Metabolon LC/MS pos	Peptide	gamma-glutamyl	[M]	3	2
gamma-glutamylisoleucine		Metabolon LC/MS pos	Peptide	gamma-glutamyl	[M]	3	2
gamma-glutamylleucine		Metabolon LC/MS pos	Peptide	gamma-glutamyl	[M]	3	2
gamma-glutamylphenylalanine		Metabolon LC/MS pos	Peptide	gamma-glutamyl	[M]	3	2
gamma-glutamylthreonine		Metabolon LC/MS pos	Peptide	gamma-glutamyl	[M]	3	2
gamma-glutamyltyrosine		Metabolon LC/MS pos	Peptide	gamma-glutamyl	[M]	3	2
gamma-glutamylvaline		Metabolon LC/MS pos	Peptide	gamma-glutamyl	[M]	3	2
ADpSGEGDFXAEGGGVR		Metabolon LC/MS pos	Peptide	Fibrinogen cleavage peptide	[M]	3	3
ADSGEGDFXAEGGGVR		Metabolon LC/MS pos	Peptide	Fibrinogen cleavage peptide	[M]	3	3
DSGEGDFXAEGGGVR		Metabolon LC/MS pos	Peptide	Fibrinogen cleavage peptide	[M]	3	3
bradykinin, des-arg(9)		Metabolon LC/MS pos	Peptide	Polypeptide	[M]	3	5
HWESASXX		Metabolon LC/MS pos	Peptide	Polypeptide	[M]	3	5
1,7-dimethylurate		Metabolon LC/MS neg	Xenobiotic	Xanthine metabolism	[M]	4	1
1-methylurate		Metabolon LC/MS pos	Xenobiotic	Xanthine metabolism	[M]	4	1
1-methylxanthine		Metabolon LC/MS pos	Xenobiotic	Xanthine metabolism	[M]	4	1
3-methylxanthine		Metabolon LC/MS pos	Xenobiotic	Xanthine metabolism	[M]	4	1
7-methylxanthine		Metabolon LC/MS pos	Xenobiotic	Xanthine metabolism	[M]	4	1
caffeine		Metabolon LC/MS pos	Xenobiotic	Xanthine metabolism	[M]	4	1
paraxanthine		Metabolon LC/MS pos	Xenobiotic	Xanthine metabolism	[M]	4	1
theobromine		Metabolon LC/MS pos	Xenobiotic	Xanthine metabolism	[M]	4	1
theophylline		Metabolon LC/MS neg	Xenobiotic	Xanthine metabolism	[M]	4	1
ergothioneine		Metabolon LC/MS pos	Xenobiotic	Food component/Plant	[M]	4	2
homostachydrine		Metabolon LC/MS pos	Xenobiotic	Food component/Plant	[M]	4	2
piperine		Metabolon LC/MS pos	Xenobiotic	Food component/Plant	[M]	4	2
quinate		Metabolon GC/MS	Xenobiotic	Food component/Plant	[M]	4	2
stachydrine		Metabolon LC/MS pos	Xenobiotic	Food component/Plant	[M]	4	2
thymol sulfate		Metabolon LC/MS neg	Xenobiotic	Food component/Plant	[M]	4	2
vanillin		Metabolon LC/MS pos	Xenobiotic	Food component/Plant	[M]	4	2
3-methyl catechol sulfate 1		Metabolon LC/MS neg	Xenobiotic	Benzoate metabolism	[M]	4	3
4-ethylphenylsulfate		Metabolon LC/MS neg	Xenobiotic	Benzoate metabolism	[M]	4	3
4-methylcatechol sulfate		Metabolon LC/MS neg	Xenobiotic	Benzoate metabolism	[M]	4	3
4-vinylphenol sulfate		Metabolon LC/MS neg	Xenobiotic	Benzoate metabolism	[M]	4	3
benzoate		Metabolon GC/MS	Xenobiotic	Benzoate metabolism	[M]	4	3
catechol sulfate		Metabolon LC/MS neg	Xenobiotic	Benzoate metabolism	[M]	4	3
hippurate		Metabolon LC/MS neg	Xenobiotic	Benzoate metabolism	[M]	4	3
O-methyl catechol sulfate		Metabolon LC/MS neg	Xenobiotic	Benzoate metabolism	[M]	4	3
4-sulfooxy-methylbenzoate		Metabolon LC/MS neg	Xenobiotic	Benzoate metabolism	[M]	4	3
2-hydroxyisobutyrate		Metabolon GC/MS	Xenobiotic	Chemical	[M]	4	4
glycerol 2-phosphate		Metabolon GC/MS	Xenobiotic	Chemical	[M]	4	4
1-methyl-2-piperidinecarboxylic acid		Metabolon LC/MS pos	Xenobiotic	Chemical	[M]	4	4
2-aminophenol sulfate		Metabolon LC/MS neg	Xenobiotic	Chemical	[M]	4	4
3-hydroxypyridine sulfate		Metabolon LC/MS neg	Xenobiotic	Chemical	[M]	4	4
erythritol		Metabolon GC/MS	Xenobiotic	Sugar, sugar substitute, starch	[M]	4	5
1,5-anhydroglucitol (1,5-AG)		Metabolon LC/MS neg	Carbohydrate	Glycolysis, gluconeogenesis, pyruvate metabolism	[M]	5	1
glucose		Metabolon GC/MS	Carbohydrate	Glycolysis, gluconeogenesis, pyruvate metabolism	[M]	5	1
glycerate		Metabolon GC/MS	Carbohydrate	Glycolysis, gluconeogenesis, pyruvate metabolism	[M]	5	1
lactate		Metabolon GC/MS	Carbohydrate	Glycolysis, gluconeogenesis, pyruvate metabolism	[M]	5	1
pyruvate		Metabolon GC/MS	Carbohydrate	Glycolysis, gluconeogenesis, pyruvate metabolism	[M]	5	1
fructose		Metabolon GC/MS	Carbohydrate	Fructose, mannose, galactose, starch, and sucrose metabolism	[M]	5	2
mannitol		Metabolon GC/MS	Carbohydrate	Fructose, mannose, galactose, starch, and sucrose metabolism	[M]	5	2
mannose		Metabolon GC/MS	Carbohydrate	Fructose, mannose, galactose, starch, and sucrose metabolism	[M]	5	2
erythrose		Metabolon GC/MS	Carbohydrate	Fructose, mannose, galactose, starch, and sucrose metabolism	[M]	5	2
arabinose		Metabolon GC/MS	Carbohydrate	Nucleotide sugars, pentose metabolism	[M]	5	3
arabitol		Metabolon GC/MS	Carbohydrate	Nucleotide sugars, pentose metabolism	[M]	5	3
threitol		Metabolon GC/MS	Carbohydrate	Nucleotide sugars, pentose metabolism	[M]	5	3
erythronate		Metabolon GC/MS	Carbohydrate	Aminosugars metabolism	[M]	5	4
bilirubin (E,E)		Metabolon LC/MS pos	Cofactors and vitamins	Hemoglobin and porphyrin metabolism	[M]	6	1
bilirubin (E,Z or Z,E)		Metabolon LC/MS pos	Cofactors and vitamins	Hemoglobin and porphyrin metabolism	[M]	6	1
bilirubin (Z,Z)		Metabolon LC/MS neg	Cofactors and vitamins	Hemoglobin and porphyrin metabolism	[M]	6	1
biliverdin		Metabolon LC/MS neg	Cofactors and vitamins	Hemoglobin and porphyrin metabolism	[M]	6	1
oxidized bilirubin		Metabolon LC/MS pos	Cofactors and vitamins	Hemoglobin and porphyrin metabolism	[M]	6	1
ascorbate (Vitamin C)		Metabolon GC/MS	Cofactors and vitamins	Ascorbate and aldarate metabolism	[M]	6	2
O-methylascorbate		Metabolon LC/MS neg	Cofactors and vitamins	Ascorbate and aldarate metabolism	[M]	6	2
threonate		Metabolon GC/MS	Cofactors and vitamins	Ascorbate and aldarate metabolism	[M]	6	2
alpha-tocopherol		Metabolon GC/MS	Cofactors and vitamins	Tocopherol metabolism	[M]	6	3
gamma-tocopherol		Metabolon GC/MS	Cofactors and vitamins	Tocopherol metabolism	[M]	6	3
heme		Metabolon LC/MS pos	Cofactors and vitamins	Hemoglobin and porphyrin	[M]	6	4
pantothenate		Metabolon LC/MS pos	Cofactors and vitamins	Pantothenate and CoA metabolism	[M]	6	5
pyridoxate		Metabolon LC/MS neg	Cofactors and vitamins	Vitamin B6 metabolism	[M]	6	6
hypoxanthine		Metabolon LC/MS neg	Nucleotide	Purine metabolism, (hypo)xanthine/inosine containing	[M]	7	1
inosine		Metabolon LC/MS neg	Nucleotide	Purine metabolism, (hypo)xanthine/inosine containing	[M]	7	1
xanthine		Metabolon LC/MS neg	Nucleotide	Purine metabolism, (hypo)xanthine/inosine containing	[M]	7	1
7-methylguanine		Metabolon LC/MS pos	Nucleotide	Purine metabolism, guanine containing	[M]	7	2
guanosine		Metabolon LC/MS pos	Nucleotide	Purine metabolism, guanine containing	[M]	7	2
pseudouridine		Metabolon LC/MS neg	Nucleotide	Pyrimidine metabolism, uracil containing	[M]	7	3
uridine		Metabolon LC/MS neg	Nucleotide	Pyrimidine metabolism, uracil containing	[M]	7	3
N1-methyl-3-pyridone-4-carboxamide		Metabolon LC/MS pos	Nucleotide	NAD metabolism	[M]	7	4
N1-methyladenosine		Metabolon LC/MS pos	Nucleotide	Purine metabolism, adenine containing	[M]	7	5
urate		Metabolon LC/MS neg	Nucleotide	Purine metabolism, urate metabolism	[M]	7	6
alpha-ketoglutarate		Metabolon GC/MS	Energy	Krebs cycle	[M]	8	1
citrate		Metabolon GC/MS	Energy	Krebs cycle	[M]	8	1
malate		Metabolon GC/MS	Energy	Krebs cycle	[M]	8	1
succinylcarnitine		Metabolon LC/MS pos	Energy	Krebs cycle	[M]	8	1
acetylphosphate		Metabolon GC/MS	Energy	Oxidative phosphorylation	[M]	8	2
phosphate		Metabolon GC/MS	Energy	Oxidative phosphorylation	[M]	8	2
XXL_VLDL_TG	Triglycerides in extremely large VLDL	NMR spectroscopy	Lipid	VLDL	[N]	1	1	1
XXL_VLDL_PL	Phospholipids in extremely large VLDL	NMR spectroscopy	Lipid	VLDL	[N]	1	1	1
XXL_VLDL_P	Concentration of extremely large VLDL particles	NMR spectroscopy	Lipid	VLDL	[N]	1	1	1
XXL_VLDL_L	Total lipids in extremely large VLDL	NMR spectroscopy	Lipid	VLDL	[N]	1	1	1
XL_VLDL_TG	Triglycerides in very large VLDL	NMR spectroscopy	Lipid	VLDL	[N]	1	1	2
XL_VLDL_PL	Phospholipids in very large VLDL	NMR spectroscopy	Lipid	VLDL	[N]	1	1	2
XL_VLDL_P	Concentration of very large VLDL particles	NMR spectroscopy	Lipid	VLDL	[N]	1	1	2
XL_VLDL_L	Total lipids in very large VLDL	NMR spectroscopy	Lipid	VLDL	[N]	1	1	2
L_VLDL_TG	Triglycerides in large VLDL	NMR spectroscopy	Lipid	VLDL	[N]	1	1	3
L_VLDL_PL	Phospholipids in large VLDL	NMR spectroscopy	Lipid	VLDL	[N]	1	1	3
L_VLDL_P	Concentration of large VLDL particles	NMR spectroscopy	Lipid	VLDL	[N]	1	1	3
L_VLDL_FC	Free cholesterol in large VLDL	NMR spectroscopy	Lipid	VLDL	[N]	1	1	3
L_VLDL_CE	Cholesterol esters in large VLDL	NMR spectroscopy	Lipid	VLDL	[N]	1	1	3
M_VLDL_TG	Triglycerides in medium VLDL	NMR spectroscopy	Lipid	VLDL	[N]	1	1	4
M_VLDL_PL	Phospholipids in medium VLDL	NMR spectroscopy	Lipid	VLDL	[N]	1	1	4
M_VLDL_P	Concentration of medium VLDL particles	NMR spectroscopy	Lipid	VLDL	[N]	1	1	4
M_VLDL_FC	Free cholesterol in medium VLDL	NMR spectroscopy	Lipid	VLDL	[N]	1	1	4
M_VLDL_CE	Cholesterol esters in medium VLDL	NMR spectroscopy	Lipid	VLDL	[N]	1	1	4
S_VLDL_TG	Triglycerides in small VLDL	NMR spectroscopy	Lipid	VLDL	[N]	1	1	5
S_VLDL_PL	Phospholipids in small VLDL	NMR spectroscopy	Lipid	VLDL	[N]	1	1	5
S_VLDL_P	Concentration of small VLDL particles	NMR spectroscopy	Lipid	VLDL	[N]	1	1	5
S_VLDL_FC	Free cholesterol in small VLDL	NMR spectroscopy	Lipid	VLDL	[N]	1	1	5
S_VLDL_C	Total cholesterol in small VLDL	NMR spectroscopy	Lipid	VLDL	[N]	1	1	5
XS_VLDL_TG	Triglycerides in very small VLDL	NMR spectroscopy	Lipid	VLDL	[N]	1	1	6
XS_VLDL_PL	Phospholipids in very small VLDL	NMR spectroscopy	Lipid	VLDL	[N]	1	1	6
XS_VLDL_P	Concentration of very small VLDL particles	NMR spectroscopy	Lipid	VLDL	[N]	1	1	6
XS_VLDL_L	Total lipids in very small VLDL	NMR spectroscopy	Lipid	VLDL	[N]	1	1	6
VLDL_TG	Triglycerides in VLDL	NMR spectroscopy	Lipid	VLDL	[N]	1	1	7
VLDL_D	Mean diameter for VLDL particles	NMR spectroscopy	Lipid	VLDL	[N]	1	1	7
XL_HDL_CE	Cholesterol esters in very large HDL	NMR spectroscopy	Lipid	HDL	[N]	1	2	1
XL_HDL_FC	Free cholesterol in very large HDL	NMR spectroscopy	Lipid	HDL	[N]	1	2	1
XL_HDL_P	Concentration of very large HDL particles	NMR spectroscopy	Lipid	HDL	[N]	1	2	1
XL_HDL_PL	Phospholipids in very large HDL	NMR spectroscopy	Lipid	HDL	[N]	1	2	1
XL_HDL_TG	Triglycerides in very large HDL	NMR spectroscopy	Lipid	HDL	[N]	1	2	1
L_HDL_CE	Cholesterol esters in large HDL	NMR spectroscopy	Lipid	HDL	[N]	1	2	2
L_HDL_FC	Free cholesterol in large HDL	NMR spectroscopy	Lipid	HDL	[N]	1	2	2
L_HDL_L	Total lipids in large HDL	NMR spectroscopy	Lipid	HDL	[N]	1	2	2
L_HDL_P	Concentration of large HDL particles	NMR spectroscopy	Lipid	HDL	[N]	1	2	2
L_HDL_PL	Phospholipids in large HDL	NMR spectroscopy	Lipid	HDL	[N]	1	2	2
M_HDL_CE	Cholesterol esters in medium HDL	NMR spectroscopy	Lipid	HDL	[N]	1	2	3
M_HDL_FC	Free cholesterol in medium HDL	NMR spectroscopy	Lipid	HDL	[N]	1	2	3
M_HDL_L	Total lipids in medium HDL	NMR spectroscopy	Lipid	HDL	[N]	1	2	3
M_HDL_P	Concentration of medium HDL particles	NMR spectroscopy	Lipid	HDL	[N]	1	2	3
M_HDL_PL	Phospholipids in medium HDL	NMR spectroscopy	Lipid	HDL	[N]	1	2	3
S_HDL_L	Total lipids in small HDL	NMR spectroscopy	Lipid	HDL	[N]	1	2	4
S_HDL_P	Concentration of small HDL particles	NMR spectroscopy	Lipid	HDL	[N]	1	2	4
S_HDL_TG	Triglycerides in small HDL	NMR spectroscopy	Lipid	HDL	[N]	1	2	4
HDL_C	Total cholesterol in HDL	NMR spectroscopy	Lipid	HDL	[N]	1	2	5
HDL_D	Mean diameter for HDL particles	NMR spectroscopy	Lipid	HDL	[N]	1	2	5
HDL2_C	Total cholesterol in HDL2	NMR spectroscopy	Lipid	HDL	[N]	1	2	5
L_LDL_CE	Cholesterol esters in large LDL	NMR spectroscopy	Lipid	LDL	[N]	1	5	1
L_LDL_FC	Free cholesterol in large LDL	NMR spectroscopy	Lipid	LDL	[N]	1	5	1
L_LDL_L	Total lipids in large LDL	NMR spectroscopy	Lipid	LDL	[N]	1	5	1
L_LDL_P	Concentration of large LDL particles	NMR spectroscopy	Lipid	LDL	[N]	1	5	1
L_LDL_PL	Phospholipids in large LDL	NMR spectroscopy	Lipid	LDL	[N]	1	5	1
M_LDL_C	Total cholesterol in medium LDL	NMR spectroscopy	Lipid	LDL	[N]	1	5	2
M_LDL_CE	Cholesterol esters in medium LDL	NMR spectroscopy	Lipid	LDL	[N]	1	5	2
M_LDL_L	Total lipids in medium LDL	NMR spectroscopy	Lipid	LDL	[N]	1	5	2
M_LDL_P	Concentration of medium LDL particles	NMR spectroscopy	Lipid	LDL	[N]	1	5	2
M_LDL_PL	Phospholipids in medium LDL	NMR spectroscopy	Lipid	LDL	[N]	1	5	2
S_LDL_C	Total cholesterol in small LDL	NMR spectroscopy	Lipid	LDL	[N]	1	5	3
S_LDL_L	Total lipids in small LDL	NMR spectroscopy	Lipid	LDL	[N]	1	5	3
S_LDL_P	Concentration of small LDL particles	NMR spectroscopy	Lipid	LDL
LDL_C	Total cholesterol in LDL	NMR spectroscopy	Lipid	LDL	[N]	1	5	4
LDL_D	Mean diameter for LDL particles	NMR spectroscopy	Lipid	LDL	[N]	1	5	4
Est_C	Esterified cholesterol	NMR spectroscopy	Lipid	Sterol/Steroid	[N]	1	6
Free_C	Free cholesterol	NMR spectroscopy	Lipid	Sterol/Steroid	[N]	1	6
Serum_C	Serum total cholesterol	NMR spectroscopy	Lipid	Sterol/Steroid	[N]	1	8
Bis_DB_ratio	Ratio of bisallylic groups to double bonds	NMR spectroscopy	Lipid	Fatty acid, summary measure	[N]	1	8
Bis_FA_ratio	Ratio of bisallylic groups to total fatty acids	NMR spectroscopy	Lipid	Fatty acid, summary measure	[N]	1	8
CH2_DB_ratio	Average number of methylene groups per a double bond	NMR spectroscopy	Lipid	Fatty acid, summary measure	[N]	1	8
CH2_in_FA	Average number of methylene groups in a fatty acid chain	NMR spectroscopy	Lipid	Fatty acid, summary measure	[N]	1	8
DB_in_FA	Average number of double bonds in a fatty acid chain	NMR spectroscopy	Lipid	Fatty acid, summary measure	[N]	1	8
FALen	Description of average fatty acid chain length, not actual carbon number	NMR spectroscopy	Lipid	Fatty acid, summary measure	[N]	1	8
FAw3	n-3 fatty acids	NMR spectroscopy	Lipid	Fatty acid, summary measure	[N]	1	8
FAw6	n-6 fatty acids	NMR spectroscopy	Lipid	Fatty acid, summary measure	[N]	1	8
FAw79S	n-7, n-9 and saturated fatty acids	NMR spectroscopy	Lipid	Fatty acid, summary measure	[N]	1	8
MUFA	Monounsaturated fatty acids; 16:1, 18:1	NMR spectroscopy	Lipid	Fatty acid, summary measure	[N]	1	8
otPUFA	Other polyunsaturated fatty acids than 18:2	NMR spectroscopy	Lipid	Fatty acid, summary measure	[N]	1	8
Tot_FA	Total fatty acids	NMR spectroscopy	Lipid	Fatty acid, summary measure	[N]	1	8
docosahexaenoate (DHA, 22:6n3)		NMR spectroscopy	Lipid	Essential fatty acid	[N]	1	10
linoleate (18:2n6)		NMR spectroscopy	Lipid	Essential fatty acid	[N]	1	10
IDL_C	Total cholesterol in IDL	NMR spectroscopy	Lipid	IDL	[N]	1	12
IDL_FC	Free cholesterol in IDL	NMR spectroscopy	Lipid	IDL	[N]	1	12
IDL_L	Total lipids in IDL	NMR spectroscopy	Lipid	IDL	[N]	1	12
IDL_P	Concentration of IDL particles	NMR spectroscopy	Lipid	IDL	[N]	1	12
IDL_PL	Phospholipids in IDL	NMR spectroscopy	Lipid	IDL	[N]	1	12
IDL_TG	Triglycerides in IDL	NMR spectroscopy	Lipid	IDL	[N]	1	12
glycerol		NMR spectroscopy	Lipid	Glycerolipid metabolism	[N]	1	14
MobCH	Double bond protons of mobile lipids	NMR spectroscopy	Lipid	Composition of mobile lipids	[N]	1	16
MobCH2	CH2 groups of mobile lipids	NMR spectroscopy	Lipid	Composition of mobile lipids	[N]	1	16
MobCH3	CH3 groups of mobile lipids	NMR spectroscopy	Lipid	Composition of mobile lipids	[N]	1	16
PC	Phosphatidylcholine and other cholines	NMR spectroscopy	Lipid	Glycerophospholipids	[N]	1	17
TG_PG	Ratio of triglycerides to phosphoglycerides	NMR spectroscopy	Lipid	Glycerophospholipids	[N]	1	17
TotPG	Total phosphoglycerides	NMR spectroscopy	Lipid	Glycerophospholipids	[N]	1	17
acetoacetate		NMR spectroscopy	Lipid	Ketone bodies	[N]	1	19
3-hydroxybutyrate (BHBA)		NMR spectroscopy	Lipid	Ketone bodies	[N]	1	19
SM	Sphingomyelins	NMR spectroscopy	Lipid	Sphingolipid	[N]	1	23
Serum_TG	Serum total triglycerides	NMR spectroscopy	Lipid	Triacylglycerol	[N]	1	30
isoleucine		NMR spectroscopy	Amino acid	Valine, leucine and isoleucine metabolism	[N]	2	1
leucine		NMR spectroscopy	Amino acid	Valine, leucine and isoleucine metabolism	[N]	2	1
valine		NMR spectroscopy	Amino acid	Valine, leucine and isoleucine metabolism	[N]	2	1
phenylalanine		NMR spectroscopy	Amino acid	Phenylalanine & tyrosine metabolism	[N]	2	2
tyrosine		NMR spectroscopy	Amino acid	Phenylalanine & tyrosine metabolism	[N]	2	2
urea		NMR spectroscopy	Amino acid	Urea cycle, arginine-, proline-, metabolism	[N]	2	4
glycine		NMR spectroscopy	Amino acid	Glycine, serine and threonine metabolism	[N]	2	5
alanine		NMR spectroscopy	Amino acid	Alanine and aspartate metabolism	[N]	2	6
glutamine		NMR spectroscopy	Amino acid	Glutamate metabolism	[N]	2	8
creatinine		NMR spectroscopy	Amino acid	Creatine metabolism	[N]	2	9
histidine		NMR spectroscopy	Amino acid	Histidine metabolism	[N]	2	13
ApoA1	Apolipoprotein A-I	NMR spectroscopy	Peptide	Apolipoprotein	[N]	3	4
ApoB	Apolipoprotein B	NMR spectroscopy	Peptide	Apolipoprotein	[N]	3	4
Gp	Glycoprotein acetyls, mainly a1-acid glycoprotein	NMR spectroscopy	Peptide	Glycoprotein	[N]	3	6
Alb	Albumin	NMR spectroscopy	Peptide	Protein	[N]	3	7
glucose		NMR spectroscopy	Carbohydrate	Glycolysis, gluconeogenesis, pyruvate metabolism	[N]	5	1
lactate		NMR spectroscopy	Carbohydrate	Glycolysis, gluconeogenesis, pyruvate metabolism	[N]	5	1
pyruvate		NMR spectroscopy	Carbohydrate	Glycolysis, gluconeogenesis, pyruvate metabolism	[N]	5	1
acetate		NMR spectroscopy	Energy	Krebs cycle	[N]	8	1
citrate		NMR spectroscopy	Energy	Krebs cycle	[N]	8	1

## Sheet: Table S2
Supplementary Table 2 List of the transformations used for the 415 metabolites in the discovery analyses.
Metabolite name	Transformation
acetoacetate [N]	Log
acetate [N]	Log
alanine [N]	Log
albumin [N]	Crt
ApoA1_ [N]	Raw
ApoB_ [N]	Crt
Bis_DB_ratio [N]	Raw
Bis_FA_ratio [N]	Raw
BHBA [N]	Log
CH2_DB_ratio [N]	Log
CH2_in_FA [N]	Log
citrate [N]	Log
creatinine [N]	Log
DB_in_FA [N]	Raw
DHA [N]	Log
Est_C [N]	Crt
FALen [N]	Raw
FAw3 [N]	Log
FAw6 [N]	Log
FAw79S [N]	Log
Free_C [N]	Log
glucose [N]	Log
glutamine [N]	Sqrt
glycerol [N]	Crt
glycine [N]	Log
Gp [N]	Log
HDL_C [N]	Log
HDL_D_ [N]	Log
HDL2_C_ [N]	Log
histidine [N]	Sqrt
IDL_C [N]	Crt
IDL_FC [N]	Sqrt
IDL_L [N]	Crt
IDL_P [N]	Crt
IDL_PL [N]	Crt
IDL_TG [N]	Crt
isoleucine [N]	Log
L_HDL_CE [N]	Crt
L_HDL_FC_ [N]	Crt
L_HDL_L [N]	Crt
L_HDL_P [N]	Sqrt
L_HDL_PL [N]	Sqrt
L_LDL_CE [N]	Crt
L_LDL_FC [N]	Sqrt
L_LDL_L [N]	Crt
L_LDL_P [N]	Crt
L_LDL_PL [N]	Crt
L_VLDL_CE [N]	Crt
L_VLDL_FC [N]	Log
L_VLDL_P [N]	Log
L_VLDL_PL [N]	Log
L_VLDL_TG [N]	Log
linoleate [N]	Log
lactate_ [N]	Sqrt
LDL_C [N]	Sqrt
LDL_D_ [N]	Raw
leucine [N]	Log
M_HDL_CE [N]	Sqrt
M_HDL_FC [N]	Sqrt
M_HDL_L [N]	Sqrt
M_HDL_P [N]	Crt
M_HDL_PL [N]	Sqrt
M_LDL_C [N]	Sqrt
M_LDL_CE [N]	Sqrt
M_LDL_L [N]	Crt
M_LDL_P [N]	Crt
M_LDL_PL [N]	Crt
M_VLDL_CE_ [N]	Log
M_VLDL_FC [N]	Log
M_VLDL_P_ [N]	Log
M_VLDL_PL_ [N]	Log
M_VLDL_TG_ [N]	Log
MobCH [N]	Log
MobCH2_ [N]	Log
MobCH3_ [N]	Log
MUFA [N]	Log
otPUFA [N]	Log
PC [N]	Log
phenylalanine [N]	Log
pyruvate [N]	Crt
S_HDL_L [N]	Raw
S_HDL_P [N]	Sqrt
S_HDL_TG [N]	Sqrt
S_LDL_C_ [N]	Sqrt
S_LDL_L_ [N]	Crt
S_LDL_P_ [N]	Crt
S_VLDL_C_ [N]	Crt
S_VLDL_FC_ [N]	Crt
S_VLDL_P_ [N]	Log
S_VLDL_PL_ [N]	Log
S_VLDL_TG_ [N]	Log
Serum_C [N]	Log
Serum_TG [N]	Log
SM [N]	Crt
TG_PG [N]	Log
Tot_FA [N]	Log
TotPG [N]	Log
tyrosine [N]	Log
urea [N]	Crt
valine [N]	Crt
VLDL_D [N]	Log
VLDL_TG [N]	Log
XL_HDL_CE_ [N]	Sqrt
XL_HDL_FC_ [N]	Crt
XL_HDL_P_ [N]	Crt
XL_HDL_PL_ [N]	Crt
XL_HDL_TG_ [N]	Crt
XL_VLDL_L [N]	Log
XL_VLDL_P [N]	Raw
XL_VLDL_PL [N]	Log
XL_VLDL_TG [N]	Log
XS_VLDL_L [N]	Crt
XS_VLDL_P [N]	Crt
XS_VLDL_PL [N]	Crt
XS_VLDL_TG [N]	Crt
XXL_VLDL_L [N]	Log
XXL_VLDL_P [N]	Log
XXL_VLDL_PL [N]	Log
XXL_VLDL_TG [N]	Log
glutamine [M]	Sqrt
tryptophan [M]	Crt
histidine [M]	Sqrt
leucine [M]	Log
cholesterol [M]	Crt
phenylalanine [M]	Log
creatinine [M]	Log
lactate [M]	Log
3-hydroxybutyrate (BHBA) [M]	Log
caffeine [M]	Log
arabinose [M]	Log
fructose [M]	Log
mannose [M]	Log
pyruvate [M]	Log
uridine [M]	Sqrt
linoleate (18:2n6 [M]	Sqrt
arachidonate (20:4n6) [M]	Log
deoxycholate [M]	Log
margarate (17:0) [M]	Crt
inosine [M]	Log
isoleucine [M]	Log
threonine [M]	Sqrt
tyrosine [M]	Log
lysine [M]	Crt
methionine [M]	Log
malate [M]	Log
palmitate (16:0) [M]	Sqrt
nonadecanoate (19:0) [M]	Crt
stearate (18:0) [M]	Crt
oleate (18:1n9) [M]	Sqrt
pentadecanoate (15:0) [M]	Crt
myristate (14:0) [M]	Crt
pipecolate [M]	Log
inositol 1-phosphate (I1P) [M]	Log
ornithine [M]	Crt
5-oxoproline [M]	Log
pantothenate [M]	Log
4-acetamidobutanoate [M]	Crt
alpha-tocopherol [M]	Log
citrate [M]	Log
glycerate [M]	Crt
guanosine [M]	Crt
N-acetylalanine [M]	Log
urate [M]	Crt
ursodeoxycholate [M]	Log
arginine [M]	Crt
ascorbate (Vitamin C) [M]	Log
caprate (10:0) [M]	Log
heptanoate (7:0) [M]	Log
laurate (12:0) [M]	Log
valine [M]	Crt
urea [M]	Log
cortisol [M]	Crt
cortisone [M]	Sqrt
proline [M]	Log
citrulline [M]	Crt
biliverdin [M]	Log
serotonin (5HT) [M]	Crt
gamma-glutamylglutamine [M]	Sqrt
gamma-glutamyltyrosine [M]	Log
hypoxanthine [M]	Sqrt
betaine [M]	Log
phosphate [M]	Log
3-methoxytyrosine [M]	Log
pelargonate (9:0) [M]	Log
undecanoate (11:0) [M]	Log
beta-hydroxyisovalerate [M]	Log
taurodeoxycholate [M]	Log
glycerol [M]	Log
kynurenine [M]	Log
mannitol [M]	Log
glycerol 3-phosphate (G3P) [M]	Log
acetylphosphate [M]	Crt
carnitine [M]	Raw
choline [M]	Crt
N-acetylornithine [M]	Log
N1-methyladenosine [M]	Log
3-methyl-2-oxovalerate [M]	Log
3-phenylpropionate (hydrocinnamate) [M]	Log
hippurate [M]	Log
benzoate [M]	Log
arabitol [M]	Log
glycerophosphorylcholine (GPC) [M]	Log
aspartate [M]	Log
3,4-dihydroxybutyrate [M]	Crt
dihomo-linoleate (20:2n6) [M]	Log
thromboxane B2 [M]	Log
2-hydroxystearate [M]	Log
paraxanthine [M]	Log
quinate [M]	Log
indolelactate [M]	Log
glycylvaline [M]	Log
gamma-glutamylleucine [M]	Log
theobromine [M]	Log
theophylline [M]	Log
eicosapentaenoate (EPA 20:5n3) [M]	Log
glycocholate [M]	Log
taurochenodeoxycholate [M]	Crt
docosahexaenoate (DHA 22:6n3) [M]	Log
1-stearoylglycerophosphoinositol [M]	Crt
myo-inositol [M]	Log
glucose [M]	Log
1,5-anhydroglucitol (1,5-AG) [M]	Raw
erythritol [M]	Log
2-hydroxybutyrate (AHB) [M]	Log
3-methyl-2-oxobutyrate [M]	Log
1-palmitoylglycerol (1-monopalmitin) [M]	Crt
1-oleoylglycerol (1-monoolein) [M]	Log
1-stearoylglycerol (1-monostearin) [M]	Crt
2-hydroxyisobutyrate [M]	Crt
4-methyl-2-oxopentanoate [M]	Log
phenyllactate (PLA) [M]	Log
homocitrulline [M]	Log
aspartylphenylalanine [M]	Log
levulinate (4-oxovalerate) [M]	Log
palmitoylcarnitine [M]	Crt
cholate [M]	Crt
1-linoleoylglycerol (1-monolinolein) [M]	Log
indoleacetate [M]	Log
hyodeoxycholate [M]	Log
3-indoxyl sulfate [M]	Crt
N-acetylglycine [M]	Log
bilirubin (Z,Z) [M]	Log
creatine [M]	Log
erythrose [M]	Crt
glycerol 2-phosphate [M]	Log
threonate [M]	Log
cysteine [M]	Crt
cystine [M]	Log
DSGEGDFXAEGGGVR [M]	Log
pyridoxate [M]	Log
androsterone sulfate [M]	Crt
3-carboxy-4-methyl-5-propyl-2-furanpropanoate (CMPF) [M]	Crt
3-(4-hydroxyphenyl)lactate [M]	Log
acetylcarnitine [M]	Crt
serine [M]	Crt
trans-4-hydroxyproline [M]	Log
glutamate [M]	Log
hexanoylcarnitine [M]	Log
glycine [M]	Log
alanine [M]	Crt
glycochenodeoxycholate [M]	Log
2-aminobutyrate [M]	Log
scyllo-inositol [M]	Log
dodecanedioate [M]	Log
gamma-glutamylvaline [M]	Crt
3-hydroxy-2-ethylpropionate [M]	Crt
indolepropionate [M]	Log
butyrylcarnitine [M]	Log
myristoleate (14:1n5) [M]	Log
dehydroisoandrosterone sulfate (DHEA-S) [M]	Crt
3-methylxanthine [M]	Log
propionylcarnitine [M]	Log
linoleamide (18:2n6) [M]	Log
oleamide [M]	Log
caproate (6:0) [M]	Log
caprylate (8:0) [M]	Log
10-undecenoate (11:1n1) [M]	Crt
docosapentaenoate (n3 DPA 22:5n3) [M]	Log
phenol sulfate [M]	Log
4-methylcatechol sulfate [M]	Log
bilirubin (E,E) [M]	Log
heme [M]	Crt
1-linoleoylglycerophosphoethanolamine [M]	Log
3-dehydrocarnitine [M]	Log
pyroglutamine [M]	Log
C-glycosyltryptophan [M]	Sqrt
N-[3-(2-Oxopyrrolidin-1-yl)propyl]acetamide [M]	Log
xanthine [M]	Log
O-sulfo-L-tyrosine [M]	Log
4-sulfooxy-methylbenzoate [M]	Log
5-alpha-pregnan-3beta,20alpha-disulfate [M]	Sqrt
HWESASXX [M]	Log
O-methylascorbate [M]	Log
adrenate (22:4n6) [M]	Crt
homostachydrine [M]	Log
ADSGEGDFXAEGGGVR [M]	Log
methylcysteine [M]	Log
oxidized bilirubin [M]	Crt
2-aminoheptanoic acid [M]	Crt
1-arachidonoylglycerophosphocholine [M]	Log
1-palmitoleoylglycerophosphocholine [M]	Log
gamma-glutamylmethionine [M]	Log
gamma-glutamylthreonine [M]	Crt
3-hydroxypyridine sulfate [M]	Log
gamma-tocopherol [M]	Log
gamma-glutamylphenylalanine [M]	Sqrt
isobutyrylcarnitine [M]	Log
pseudouridine [M]	Log
valerate [M]	Log
palmitoleate (16:1n7) [M]	Crt
alpha-ketoglutarate [M]	Crt
erythronate [M]	Log
1-methyl-2-piperidinecarboxylic acid [M]	Log
N1-methyl-3-pyridone-4-carboxamide [M]	Log
hydroxytryptophan [M]	Log
eicosenoate (20:1n9 or 11) [M]	Log
O-methyl catechol sulfate [M]	Log
N-acetylcarnosine [M]	Log
2-aminophenol sulfate [M]	Log
ADpSGEGDFXAEGGGVR [M]	Log
1-eicosatrienoylglycerophosphocholine [M]	Log
1-docosahexaenoylglycerophosphocholine [M]	Log
1-eicosadienoylglycerophosphocholine [M]	Log
12-hydroxyeicosatetraenoate (12-HETE) [M]	Log
5,8-tetradecadienoate [M]	Log
hydroxybutyrylcarnitine [M]	Log
piperine [M]	Log
octanoylcarnitine [M]	Log
alpha-hydroxyisovalerate [M]	Log
N-acetylthreonine [M]	Log
decanoylcarnitine [M]	Log
1-palmitoylglycerophosphocholine [M]	Log
1-heptadecanoylglycerophosphocholine [M]	Log
1-oleoylglycerophosphocholine [M]	Log
1-stearoylglycerophosphocholine [M]	Log
5-dodecenoate (12:1n7) [M]	Log
stearidonate (18:4n3) [M]	Log
10-heptadecenoate (17:1n7) [M]	Crt
10-nonadecenoate (19:1n9) [M]	Crt
epiandrosterone sulfate [M]	Crt
linolenate [alpha or gamma (18:3n3 or 6)] [M]	Log
2-aminooctanoic acid [M]	Crt
bilirubin (E,Z or Z,E) [M]	Crt
1-arachidonoylglycerophosphoinositol [M]	Log
1-docosahexaenoylglycerophosphoethanolamine [M]	Crt
asparagine [M]	Crt
hydroxyphenylacetic acid monosulfate [M]	Log
stachydrine [M]	Crt
1-methylxanthine [M]	Log
7-methylxanthine [M]	Log
1-methylurate [M]	Log
1,7-dimethylurate [M]	Log
isovalerylcarnitine [M]	Log
stearoylcarnitine [M]	Log
1-stearoylglycerophosphoethanolamine [M]	Log
1-linoleoylglycerophosphocholine [M]	Log
bradykinin, des-arg(9) [M]	Sqrt
gamma-glutamylisoleucine [M]	Log
laurylcarnitine [M]	Log
docosapentaenoic acid (n6-DPA) [M]	Log
isovalerate [M]	Crt
stearamide [M]	Log
7-methylguanine [M]	Log
phenylacetylglutamine [M]	Log
pro-hydroxy-pro [M]	Log
cysteine-glutathione disulfide [M]	Crt
oleoylcarnitine [M]	Log
1-arachidonoylglycerophosphoethanolamine [M]	Log
nonanoylcarnitine [M]	Crt
2-palmitoylglycerophosphocholine [M]	Log
2-oleoylglycerophosphocholine [M]	Log
2-stearoylglycerophosphocholine [M]	Log
2-linoleoylglycerophosphocholine [M]	Sqrt
1-palmitoylglycerophosphoinositol [M]	Log
catechol sulfate [M]	Sqrt
tiglyl carnitine [M]	Log
2-methylbutyrylcarnitine (C5) [M]	Log
hydroxyisovaleroyl carnitine [M]	Log
glutarylcarnitine (C5) [M]	Log
2-tetradecenoyl carnitine [M]	Log
3-methyl catechol sulfate 1 [M]	Log
1-myristoylglycerophosphocholine [M]	Log
1-oleoylglycerophosphoethanolamine [M]	Log
1-palmitoylglycerophosphoethanolamine [M]	Crt
2-hydroxypalmitate [M]	Log
hexadecanedioate [M]	Log
dihomo-linolenate (20:3n3 or n6) [M]	Log
threitol [M]	Crt
thymol sulfate [M]	Log
4-vinylphenol sulfate [M]	Log
4-ethylphenylsulfate [M]	Log
p-cresol sulfate [M]	Sqrt
leucylalanine [M]	Crt
alpha-glutamyltyrosine [M]	Crt
phenylalanylserine [M]	Crt
phenylalanylleucine [M]	Log
2-linoleoylglycerophosphoethanolamine [M]	Crt
octadecanedioate [M]	Log
leucylleucine [M]	Crt
7-alpha-hydroxy-3-oxo-4-cholestenoate (7-Hoca) [M]	Log
n-Butyl Oleate [M]	Crt
dimethylarginine (SDMA + ADMA) [M]	Log
taurolithocholate 3-sulfate [M]	Log
vanillin [M]	Crt
succinylcarnitine [M]	Log
tryptophan betaine [M]	Log
5alpha-androstan-3beta,17beta-diol disulfate [M]	Log
4-androsten-3beta,17beta-diol disulfate 1 [M]	Log
4-androsten-3beta,17beta-diol disulfate 2 [M]	Crt
2-hydroxyglutarate [M]	Log
ergothioneine [M]	Log
palmitoyl sphingomyelin [M]	Log
phenylalanylphenylalanine [M]	Crt
cis-4-decenoyl carnitine [M]	Log
15-methylpalmitate (isobar with 2-methylpalmitate) [M]	Crt

## Sheet: Table S3
Supplementary Table 3 List of the absolute number and proportion of missing values for each variable in the discovery cohort KORA F4.
Phenotype	Absolute number of missing values	Proportion of missing values
Age (years)	0	0
Intake of ACE inhibitors or angiotensin antagonists	0	0
Intake of antidiabetic medication	0	0
Intake of antiepileptic medication	0	0
Intake of calcium channel blockers	0	0
Intake of corticoids	0	0
Intake of diuretics	0	0
Intake of oestrogen	0	0
Intake of oral contraceptives	0	0
Intake of statins	0	0
Serum 25(OH)D (ng/ml)	0	0
Sex	0	0
Triglycerides (mg/dl)	0	0
Alcohol consumption (g/d)	1	0.0006
Cancer	1	0.0006
Diabetes mellitus	1	0.0006
Myocardial infarction	1	0.0006
Physical Activity	1	0.0006
Smoking status	1	0.0006
Stroke	1	0.0006
Intake of vitamin D supplementation	2	0.0012
Self-rated physical constitution	2	0.0012
Time spend outdorrs in summer (h/d)	3	0.0017
Waist circumference (cm)	3	0.0017
Years of education	3	0.0017
Height (cm)	4	0.0023
Hip circumference (cm)	4	0.0023
Waist to hip ratio	4	0.0023
Body Mass Index (kg/m2)	6	0.0035
Weight (kg)	6	0.0035
Metabolite name	Absolute number of missing values	Proportion of missing values
1-oleoylglycerophosphocholine [M]	0	0
3-methyl-2-oxovalerate [M]	0	0
4-methyl-2-oxopentanoate [M]	0	0
bilirubin (E,E) [M]	0	0
caproate (6:0) [M]	0	0
caprylate (8:0) [M]	0	0
creatine [M]	0	0
docosapentaenoate (n3 DPA 22:5n3) [M]	0	0
eicosenoate (20:1n9 or 11) [M]	0	0
glutamine [M]	0	0
HDL_C [N]	0	0
isobutyrylcarnitine [M]	0	0
isoleucine [M]	0	0
linolenate [alpha or gamma (18:3n3 or 6)] [M]	0	0
M_VLDL_FC [N]	0	0
margarate (17:0) [M]	0	0
myristate (14:0) [M]	0	0
pelargonate (9:0) [M]	0	0
S_VLDL_C [N]	0	0
S_VLDL_FC [N]	0	0
S_VLDL_P [N]	0	0
S_VLDL_PL [N]	0	0
Serum_TG [N]	0	0
uridine [M]	0	0
10-nonadecenoate (19:1n9) [M]	1	0.0006
10-undecenoate (11:1n1) [M]	1	0.0006
1-linoleoylglycerophosphoethanolamine [M]	1	0.0006
1-palmitoleoylglycerophosphocholine [M]	1	0.0006
2-stearoylglycerophosphocholine [M]	1	0.0006
3-dehydrocarnitine [M]	1	0.0006
3-hydroxybutyrate (BHBA) [M]	1	0.0006
3-methyl-2-oxobutyrate [M]	1	0.0006
7-alpha-hydroxy-3-oxo-4-cholestenoate (7-Hoca) [M]	1	0.0006
adrenate (22:4n6) [M]	1	0.0006
arachidonate (20:4n6) [M]	1	0.0006
cholesterol [M]	1	0.0006
dihomo-linoleate (20:2n6) [M]	1	0.0006
docosahexaenoate (DHA 22:6n3) [M]	1	0.0006
eicosapentaenoate (EPA 20:5n3) [M]	1	0.0006
HDL_D [N]	1	0.0006
HDL2_C [N]	1	0.0006
heptanoate (7:0) [M]	1	0.0006
L_LDL_P [N]	1	0.0006
L_LDL_PL [N]	1	0.0006
laurate (12:0) [M]	1	0.0006
linoleamide (18:2n6) [M]	1	0.0006
M_LDL_PL [N]	1	0.0006
M_VLDL_CE [N]	1	0.0006
methylcysteine [M]	1	0.0006
myristoleate (14:1n5) [M]	1	0.0006
N-[3-(2-Oxopyrrolidin-1-yl)propyl]acetamide [M]	1	0.0006
palmitate (16:0) [M]	1	0.0006
proline [M]	1	0.0006
propionylcarnitine [M]	1	0.0006
S_LDL_P [N]	1	0.0006
S_VLDL_TG [N]	1	0.0006
Serum_C [N]	1	0.0006
stachydrine [M]	1	0.0006
tryptophan [M]	1	0.0006
urate [M]	1	0.0006
valine [M]	1	0.0006
VLDL_D [N]	1	0.0006
VLDL_TG [N]	1	0.0006
XS_VLDL_L [N]	1	0.0006
10-heptadecenoate (17:1n7) [M]	2	0.0012
1-myristoylglycerophosphocholine [M]	2	0.0012
2-hydroxybutyrate (AHB) [M]	2	0.0012
5,8-tetradecadienoate [M]	2	0.0012
ADSGEGDFXAEGGGVR [M]	2	0.0012
dihomo-linolenate (20:3n3 or n6) [M]	2	0.0012
epiandrosterone sulfate [M]	2	0.0012
gamma-glutamylglutamine [M]	2	0.0012
gamma-glutamylleucine [M]	2	0.0012
histidine [M]	2	0.0012
IDL_C [N]	2	0.0012
IDL_L [N]	2	0.0012
IDL_P [N]	2	0.0012
indolepropionate [M]	2	0.0012
kynurenine [M]	2	0.0012
L_LDL_CE [N]	2	0.0012
L_LDL_L [N]	2	0.0012
LDL_C [N]	2	0.0012
leucine [M]	2	0.0012
M_HDL_FC [N]	2	0.0012
M_HDL_PL [N]	2	0.0012
M_LDL_P [N]	2	0.0012
M_VLDL_P [N]	2	0.0012
M_VLDL_PL [N]	2	0.0012
methionine [M]	2	0.0012
MobCH [N]	2	0.0012
MobCH2 [N]	2	0.0012
N1-methyladenosine [M]	2	0.0012
oleate (18:1n9) [M]	2	0.0012
ornithine [M]	2	0.0012
palmitoleate (16:1n7) [M]	2	0.0012
phenol sulfate [M]	2	0.0012
S_LDL_C [N]	2	0.0012
S_LDL_L [N]	2	0.0012
stearate (18:0) [M]	2	0.0012
trans-4-hydroxyproline [M]	2	0.0012
tyrosine [N]	2	0.0012
XS_VLDL_P [N]	2	0.0012
1-docosahexaenoylglycerophosphocholine [M]	3	0.0017
1-stearoylglycerophosphocholine [M]	3	0.0017
2-aminobutyrate [M]	3	0.0017
2-hydroxypalmitate [M]	3	0.0017
5-oxoproline [M]	3	0.0017
alanine [M]	3	0.0017
albumin [N]	3	0.0017
caprate (10:0) [M]	3	0.0017
catechol sulfate [M]	3	0.0017
decanoylcarnitine [M]	3	0.0017
dimethylarginine (SDMA + ADMA) [M]	3	0.0017
hexanoylcarnitine [M]	3	0.0017
IDL_PL [N]	3	0.0017
L_LDL_FC [N]	3	0.0017
lactate [M]	3	0.0017
linoleate (18:2n6) [M]	3	0.0017
M_HDL_L [N]	3	0.0017
M_HDL_P [N]	3	0.0017
M_LDL_C [N]	3	0.0017
M_LDL_CE [N]	3	0.0017
M_LDL_L [N]	3	0.0017
oleamide [M]	3	0.0017
palmitoyl sphingomyelin [M]	3	0.0017
phenylacetylglutamine [M]	3	0.0017
phenylalanine [M]	3	0.0017
phenylalanylphenylalanine [M]	3	0.0017
phosphate [M]	3	0.0017
tyrosine [M]	3	0.0017
XS_VLDL_TG [N]	3	0.0017
1-eicosatrienoylglycerophosphocholine [M]	4	0.0023
1-palmitoylglycerophosphocholine [M]	4	0.0023
4-androsten-3beta,17beta-diol disulfate 1 [M]	4	0.0023
acetylphosphate [M]	4	0.0023
alanine [N]	4	0.0023
choline [M]	4	0.0023
cis-4-decenoyl carnitine [M]	4	0.0023
DSGEGDFXAEGGGVR [M]	4	0.0023
glutamate [M]	4	0.0023
glycine [M]	4	0.0023
Gp [N]	4	0.0023
histidine [N]	4	0.0023
lysine [M]	4	0.0023
MobCH3 [N]	4	0.0023
N-acetylcarnosine [M]	4	0.0023
octanoylcarnitine [M]	4	0.0023
otPUFA [N]	4	0.0023
phenylalanine [N]	4	0.0023
pyroglutamine [M]	4	0.0023
S_HDL_L [N]	4	0.0023
serine [M]	4	0.0023
urea [M]	4	0.0023
androsterone sulfate [M]	5	0.0029
butyrylcarnitine [M]	5	0.0029
citrate [M]	5	0.0029
creatinine [M]	5	0.0029
glutamine [N]	5	0.0029
glycerol 3-phosphate (G3P) [M]	5	0.0029
leucine [N]	5	0.0029
oleoylcarnitine [M]	5	0.0029
O-methylascorbate [M]	5	0.0029
PC [N]	5	0.0029
S_HDL_P [N]	5	0.0029
stearamide [M]	5	0.0029
1-arachidonoylglycerophosphoinositol [M]	6	0.0035
2-hydroxystearate [M]	6	0.0035
3-(4-hydroxyphenyl)lactate [M]	6	0.0035
4-androsten-3beta,17beta-diol disulfate 2 [M]	6	0.0035
alpha-tocopherol [M]	6	0.0035
citrate [N]	6	0.0035
dehydroisoandrosterone sulfate (DHEA-S) [M]	6	0.0035
IDL_TG [N]	6	0.0035
M_HDL_CE [N]	6	0.0035
M_VLDL_TG [N]	6	0.0035
myo-inositol [M]	6	0.0035
pro-hydroxy-pro [M]	6	0.0035
XS_VLDL_PL [N]	6	0.0035
1-docosahexaenoylglycerophosphoethanolamine [M]	7	0.0041
1-linoleoylglycerophosphocholine [M]	7	0.0041
2-palmitoylglycerophosphocholine [M]	7	0.0041
3-carboxy-4-methyl-5-propyl-2-furanpropanoate (CMPF) [M]	7	0.0041
ADpSGEGDFXAEGGGVR [M]	7	0.0041
docosahexaenoate (DHA, 22:6n3) [N]	7	0.0041
O-sulfo-L-tyrosine [M]	7	0.0041
valine [N]	7	0.0041
1-arachidonoylglycerophosphoethanolamine [M]	8	0.0046
acetylcarnitine [M]	8	0.0046
betaine [M]	8	0.0046
carnitine [M]	8	0.0046
FAw3 [N]	8	0.0046
glucose [M]	8	0.0046
L_HDL_CE [N]	8	0.0046
pseudouridine [M]	8	0.0046
stearidonate (18:4n3) [M]	8	0.0046
threonate [M]	8	0.0046
TotPG [N]	8	0.0046
XL_HDL_TG [N]	8	0.0046
15-methylpalmitate (isobar with 2-methylpalmitate) [M]	9	0.0052
3-indoxyl sulfate [M]	9	0.0052
alpha-hydroxyisovalerate [M]	9	0.0052
C-glycosyltryptophan [M]	9	0.0052
fructose [M]	9	0.0052
hippurate [M]	9	0.0052
linoleate (18:2n6) [N]	9	0.0052
MUFA [N]	9	0.0052
S_HDL_TG [N]	9	0.0052
1-linoleoylglycerol (1-monolinolein) [M]	10	0.0058
acetoacetate [N]	10	0.0058
glycerol [M]	10	0.0058
L_VLDL_P [N]	10	0.0058
L_VLDL_TG [N]	10	0.0058
LDL_D [N]	10	0.0058
SM [N]	10	0.0058
asparagine [M]	11	0.0064
Bis_DB_ratio [N]	11	0.0064
Free_C [N]	11	0.0064
IDL_FC [N]	11	0.0064
nonadecanoate (19:0) [M]	11	0.0064
creatinine [N]	12	0.007
Est_C [N]	12	0.007
glycerophosphorylcholine (GPC) [M]	12	0.007
L_HDL_L [N]	12	0.007
L_VLDL_FC [N]	12	0.007
mannose [M]	12	0.007
TG_PG [N]	12	0.007
2-oleoylglycerophosphocholine [M]	13	0.0075
CH2_DB_ratio [N]	13	0.0075
cortisol [M]	13	0.0075
isovalerylcarnitine [M]	13	0.0075
1-palmitoylglycerophosphoethanolamine [M]	14	0.0081
Tot_FA [N]	14	0.0081
citrulline [M]	15	0.0087
FAw6 [N]	15	0.0087
FAw79S [N]	15	0.0087
palmitoylcarnitine [M]	15	0.0087
pipecolate [M]	15	0.0087
pyruvate [N]	15	0.0087
cysteine [M]	16	0.0093
erythritol [M]	16	0.0093
L_HDL_P [N]	16	0.0093
N-acetylornithine [M]	16	0.0093
4-methylcatechol sulfate [M]	17	0.0098
5-dodecenoate (12:1n7) [M]	17	0.0098
benzoate [M]	17	0.0098
gamma-glutamylphenylalanine [M]	17	0.0098
p-cresol sulfate [M]	17	0.0098
aspartylphenylalanine [M]	18	0.0104
glycine [N]	18	0.0104
xanthine [M]	18	0.0104
5alpha-androstan-3beta,17beta-diol disulfate [M]	19	0.011
DB_in_FA [N]	19	0.011
glycerate [M]	19	0.011
isoleucine [N]	19	0.011
1,5-anhydroglucitol (1,5-AG) [M]	20	0.0116
Bis_FA_ratio [N]	20	0.0116
CH2_in_FA [N]	21	0.0122
gamma-glutamylvaline [M]	21	0.0122
theobromine [M]	21	0.0122
thromboxane B2 [M]	21	0.0122
undecanoate (11:0) [M]	21	0.0122
arabitol [M]	22	0.0127
FALen [N]	22	0.0127
hypoxanthine [M]	22	0.0127
12-hydroxyeicosatetraenoate (12-HETE) [M]	23	0.0133
1-methyl-2-piperidinecarboxylic acid [M]	25	0.0145
ApoA1 [N]	25	0.0145
ApoB [N]	25	0.0145
serotonin (5HT) [M]	26	0.0151
L_HDL_PL [N]	27	0.0156
XL_HDL_CE [N]	28	0.0162
XL_HDL_FC [N]	28	0.0162
XL_VLDL_TG [N]	28	0.0162
1-stearoylglycerophosphoinositol [M]	29	0.0168
acetate [N]	29	0.0168
indoleacetate [M]	29	0.0168
piperine [M]	30	0.0174
arginine [M]	31	0.018
lactate [N]	31	0.018
1-oleoylglycerophosphoethanolamine [M]	32	0.0185
erythronate [M]	32	0.0185
XL_HDL_P [N]	32	0.0185
L_VLDL_PL [N]	33	0.0191
inosine [M]	36	0.0209
leucylalanine [M]	36	0.0209
1-heptadecanoylglycerophosphocholine [M]	37	0.0214
urea [N]	38	0.022
4-vinylphenol sulfate [M]	42	0.0243
pyruvate [M]	42	0.0243
L_VLDL_CE [N]	43	0.0249
XL_VLDL_L [N]	44	0.0255
aspartate [M]	45	0.0261
isovalerate [M]	46	0.0267
bilirubin (Z,Z) [M]	48	0.0278
glutarylcarnitine (C5) [M]	49	0.0284
cortisone [M]	50	0.029
N1-methyl-3-pyridone-4-carboxamide [M]	50	0.029
XL_HDL_PL [N]	50	0.029
2-aminooctanoic acid [M]	52	0.0301
pyridoxate [M]	52	0.0301
caffeine [M]	53	0.0307
HWESASXX [M]	53	0.0307
pentadecanoate (15:0) [M]	65	0.0377
N-acetylalanine [M]	66	0.0382
2-methylbutyrylcarnitine (C5) [M]	70	0.0406
L_HDL_FC [N]	72	0.0417
1-oleoylglycerol (1-monoolein) [M]	76	0.044
heme [M]	78	0.0452
hydroxytryptophan [M]	80	0.0463
XL_VLDL_P [N]	81	0.0469
XL_VLDL_PL [N]	85	0.0492
threonine [M]	88	0.051
5-alpha-pregnan-3beta,20alpha-disulfate [M]	89	0.0516
2-linoleoylglycerophosphocholine [M]	90	0.0521
hydroxyphenylacetic acid monosulfate [M]	91	0.0527
tryptophan betaine [M]	95	0.055
gamma-glutamyltyrosine [M]	99	0.0574
paraxanthine [M]	104	0.0603
O-methyl catechol sulfate [M]	106	0.0614
3-hydroxybutyrate (BHBA) [N]	110	0.0637
7-methylguanine [M]	110	0.0637
phenylalanylserine [M]	110	0.0637
pantothenate [M]	115	0.0666
guanosine [M]	119	0.0689
glucose [N]	121	0.0701
2-tetradecenoyl carnitine [M]	123	0.0713
theophylline [M]	123	0.0713
1-eicosadienoylglycerophosphocholine [M]	125	0.0724
threitol [M]	127	0.0736
XXL_VLDL_TG [N]	132	0.0765
cysteine-glutathione disulfide [M]	135	0.0782
2-hydroxyisobutyrate [M]	140	0.0811
1-arachidonoylglycerophosphocholine [M]	149	0.0863
glycerol [N]	149	0.0863
1-palmitoylglycerol (1-monopalmitin) [M]	155	0.0898
4-acetamidobutanoate [M]	159	0.0921
oxidized bilirubin [M]	166	0.0962
stearoylcarnitine [M]	166	0.0962
3,4-dihydroxybutyrate [M]	175	0.1014
beta-hydroxyisovalerate [M]	177	0.1025
taurolithocholate 3-sulfate [M]	180	0.1043
malate [M]	184	0.1066
laurylcarnitine [M]	189	0.1095
1-stearoylglycerophosphoethanolamine [M]	196	0.1136
ascorbate (Vitamin C) [M]	198	0.1147
glycochenodeoxycholate [M]	200	0.1159
docosapentaenoic acid (n6-DPA) [M]	205	0.1188
2-aminophenol sulfate [M]	209	0.1211
XXL_VLDL_L [N]	228	0.1321
succinylcarnitine [M]	231	0.1338
2-aminoheptanoic acid [M]	234	0.1356
phenylalanylleucine [M]	236	0.1367
mannitol [M]	238	0.1379
hydroxyisovaleroyl carnitine [M]	242	0.1402
N-acetylglycine [M]	251	0.1454
octadecanedioate [M]	253	0.1466
scyllo-inositol [M]	255	0.1477
1-palmitoylglycerophosphoinositol [M]	258	0.1495
indolelactate [M]	265	0.1535
bradykinin, des-arg(9) [M]	269	0.1559
alpha-glutamyltyrosine [M]	272	0.1576
nonanoylcarnitine [M]	274	0.1587
bilirubin (E,Z or Z,E) [M]	277	0.1605
vanillin [M]	296	0.1715
3-hydroxypyridine sulfate [M]	297	0.1721
erythrose [M]	301	0.1744
homostachydrine [M]	301	0.1744
3-methoxytyrosine [M]	306	0.1773
deoxycholate [M]	307	0.1779
quinate [M]	309	0.179
valerate [M]	330	0.1912
XXL_VLDL_PL [N]	333	0.1929
1-stearoylglycerol (1-monostearin) [M]	348	0.2016
4-ethylphenylsulfate [M]	349	0.2022
cystine [M]	349	0.2022
2-hydroxyglutarate [M]	352	0.2039
N-acetylthreonine [M]	354	0.2051
homocitrulline [M]	366	0.2121
inositol 1-phosphate (I1P) [M]	383	0.2219
gamma-glutamylmethionine [M]	385	0.2231
4-sulfooxy-methylbenzoate [M]	390	0.226
n-Butyl Oleate [M]	392	0.2271
3-methyl catechol sulfate 1 [M]	421	0.2439
gamma-glutamylthreonine [M]	421	0.2439
tiglyl carnitine [M]	434	0.2514
7-methylxanthine [M]	448	0.2596
hyodeoxycholate [M]	449	0.2601
3-phenylpropionate (hydrocinnamate) [M]	492	0.2851
ergothioneine [M]	526	0.3048
glycerol 2-phosphate [M]	528	0.3059
cholate [M]	548	0.3175
glycylvaline [M]	557	0.3227
XXL_VLDL_P [N]	562	0.3256
hydroxybutyrylcarnitine [M]	573	0.332
1-methylxanthine [M]	579	0.3355
biliverdin [M]	579	0.3355
glycocholate [M]	595	0.3447
alpha-ketoglutarate [M]	633	0.3667
3-methylxanthine [M]	636	0.3685
1-methylurate [M]	648	0.3754
2-linoleoylglycerophosphoethanolamine [M]	676	0.3917
phenyllactate (PLA) [M]	681	0.3946
thymol sulfate [M]	686	0.3975
levulinate (4-oxovalerate) [M]	694	0.4021
leucylleucine [M]	704	0.4079
taurochenodeoxycholate [M]	712	0.4125
1,7-dimethylurate [M]	732	0.4241
hexadecanedioate [M]	732	0.4241
gamma-glutamylisoleucine [M]	737	0.427
arabinose [M]	745	0.4316
gamma-tocopherol [M]	775	0.449
taurodeoxycholate [M]	786	0.4554
ursodeoxycholate [M]	797	0.4618
dodecanedioate [M]	813	0.471
3-hydroxy-2-ethylpropionate [M]	855	0.4954

## Sheet: Table S4
Supplementary Table 4 Association of 25(OH)D level [ng/ml] with individual metabolite concentrations in the discovery analyses. Results are derived from linear models adjusted for age, sex, season, waist circumference, PA, time outdoors, smoking status and alcohol consumption. The adjusted P value threshold was set at 1.20 x 10-4 corresponding to Bonferroni correction for 415 tests. The table als…
Metabolite name	β-coefficient (standardized)	p-value	Module	Module membership strength
Serum_TG [N]	-0.013202	4.758e-05	M1	0.989
M_VLDL_FC [N]	-0.012399	0.00014576	M1	0.986
M_VLDL_PL [N]	-0.011226	0.00056472	M1	0.98
VLDL_TG [N]	-0.00979	0.00243485	M1	0.975
M_VLDL_P [N]	-0.009952	0.00219152	M1	0.969
S_VLDL_TG [N]	-0.008209	0.0113234	M1	0.966
S_VLDL_P [N]	-0.009544	0.00347541	M1	0.961
L_VLDL_FC [N]	-0.01323	4.81e-05	M1	0.96
L_VLDL_CE [N]	-0.013194	5.188e-05	M1	0.959
MobCH2 [N]	-0.014996	6.05e-06	M1	0.958
L_VLDL_PL [N]	-0.011896	0.00023692	M1	0.956
M_VLDL_CE [N]	-0.013334	6.179e-05	M1	0.95
M_VLDL_TG [N]	-0.008782	0.00696306	M1	0.945
L_VLDL_TG [N]	-0.011575	0.00036508	M1	0.942
S_VLDL_PL [N]	-0.009472	0.00416058	M1	0.929
XL_VLDL_TG [N]	-0.013625	2.839e-05	M1	0.924
S_VLDL_FC [N]	-0.011392	0.00064773	M1	0.913
FAw79S [N]	-0.019041	1e-08	M1	0.906
XL_VLDL_L [N]	-0.013045	6.485e-05	M1	0.906
XL_VLDL_PL [N]	-0.013335	4.512e-05	M1	0.906
MUFA [N]	-0.018918	8e-09	M1	0.903
MobCH3 [N]	-0.016732	1.07e-06	M1	0.891
TG_PG [N]	-0.008421	0.00758284	M1	0.889
Tot_FA [N]	-0.017069	5.7e-07	M1	0.878
MobCH [N]	-0.011352	0.00106865	M1	0.868
XXL_VLDL_TG [N]	-0.014373	7.2e-06	M1	0.865
VLDL_D [N]	-0.012387	0.00012863	M1	0.864
XS_VLDL_TG [N]	-0.007386	0.0288684	M1	0.863
XXL_VLDL_L [N]	-0.012992	6.311e-05	M1	0.856
S_VLDL_C [N]	-0.010862	0.00128769	M1	0.84
S_HDL_TG [N]	-0.005712	0.0804755	M1	0.819
XXL_VLDL_PL [N]	-0.011243	0.00095061	M1	0.808
isoleucine [N]	-0.013914	1.99e-06	M1	0.779
Gp [N]	-0.008063	0.0111569	M1	0.741
CH2_DB_ratio [N]	-0.018503	3e-08	M1	0.598
otPUFA [N]	-0.006382	0.0680153	M1	0.576
1-oleoylglycerol (1-monoolein) [M]	-0.003605	0.307003	M1	0.513
1-palmitoylglycerol (1-monopalmitin) [M]	-0.011182	0.00171386	M1	0.483
FAw3 [N]	0.001767	0.618491	M1	0.481
1-linoleoylglycerol (1-monolinolein) [M]	0.000315	0.929521	M1	0.468
XL_HDL_TG [N]	-0.017891	2.4e-07	M1	0.426
CH2_iFA [N]	-0.014579	3.736e-05	M1	0.421
docosahexaenoate (DHA 22:6n3) [M]	0.008381	0.0163811	M1	0.408
glutamate [M]	-0.004385	0.165854	M1	0.399
inositol 1-phosphate (I1P) [M]	-0.008359	0.0423863	M1	0.396
urate [M]	-0.000698	0.809168	M1	0.39
lactate [M]	-0.006102	0.074113	M1	0.339
1-stearoylglycerol (1-monostearin) [M]	-0.008511	0.0320355	M1	0.337
phenylalanine [N]	0.003421	0.298432	M1	0.313
alanine [N]	-0.001854	0.589098	M1	0.307
pyruvate [N]	-0.002257	0.509632	M1	0.305
propionylcarnitine [M]	0.001846	0.584186	M1	0.301
O-methylascorbate [M]	0.002088	0.521128	M1	0.293
gamma-glutamylisoleucine [M]	-0.002692	0.539663	M1	0.268
oleate (18:1n9) [M]	-0.009769	0.00422984	M2	0.932
10-nonadecenoate (19:1n9) [M]	-0.010729	0.00157277	M2	0.899
palmitate (16:0) [M]	-0.010923	0.00134327	M2	0.899
10-heptadecenoate (17:1n7) [M]	-0.013568	4.093e-05	M2	0.891
dihomo-linoleate (20:2n6) [M]	-0.006728	0.049165	M2	0.859
eicosenoate (20:1n9 or 11) [M]	-0.004105	0.235414	M2	0.847
linoleate (18:2n6) [M]	-0.003969	0.244676	M2	0.839
myristate (14:0) [M]	-0.010884	0.00134391	M2	0.836
palmitoleate (16:1n7) [M]	-0.0137	2.684e-05	M2	0.827
margarate (17:0) [M]	-0.005613	0.100514	M2	0.821
stearate (18:0) [M]	-0.00577	0.097665	M2	0.806
linolenate [alpha or gamma (18:3n3 or 6)] [M]	-0.003532	0.306001	M2	0.79
docosapentaenoate (n3 DPA 22:5n3) [M]	-0.006869	0.0452013	M2	0.772
5,8-tetradecadienoate [M]	-0.006755	0.0527806	M2	0.763
myristoleate (14:1n5) [M]	-0.012006	0.00019083	M2	0.744
5-dodecenoate (12:1n7) [M]	-0.011365	0.00088044	M2	0.731
2-tetradecenoyl carnitine [M]	-0.005172	0.138294	M2	0.719
3-hydroxybutyrate (BHBA) [M]	-0.00926	0.00847989	M2	0.704
glycerol [M]	-0.01126	0.00028428	M2	0.69
oleoylcarnitine [M]	-0.004686	0.172124	M2	0.687
15-methylpalmitate (isobar with 2-methylpalmitate) [M]	-0.008733	0.00974399	M2	0.662
bilirubin (E,E) [M]	0.001915	0.582049	M2	0.647
laurate (12:0) [M]	-0.009155	0.00802322	M2	0.637
laurylcarnitine [M]	-0.003058	0.390345	M2	0.637
glycerol [N]	-0.009904	0.0024169	M2	0.633
palmitoylcarnitine [M]	-0.000288	0.932566	M2	0.622
hexanoylcarnitine [M]	-0.007341	0.0323953	M2	0.601
3-hydroxybutyrate (BHBA) [N]	-0.006202	0.0775785	M2	0.587
adrenate (22:4n6) [M]	-0.006578	0.060927	M2	0.574
stearidonate (18:4n3) [M]	-0.003908	0.266677	M2	0.552
acetylcarnitine [M]	-0.002838	0.414511	M2	0.542
decanoylcarnitine [M]	-0.002138	0.539506	M2	0.528
oxidized bilirubin [M]	0.00038	0.916791	M2	0.524
nonadecanoate (19:0) [M]	0.000117	0.973716	M2	0.519
10-undecenoate (11:1n1) [M]	0.000744	0.832092	M2	0.507
hexadecanedioate [M]	-0.012067	0.0069839	M2	0.496
2-hydroxybutyrate (AHB) [M]	-0.000929	0.785248	M2	0.484
pentadecanoate (15:0) [M]	-0.005196	0.138686	M2	0.477
octanoylcarnitine [M]	-0.002116	0.544911	M2	0.471
stearoylcarnitine [M]	-0.003351	0.341979	M2	0.448
citrate [M]	-0.005505	0.102146	M2	0.438
citrate [N]	-0.004617	0.169508	M2	0.438
cis-4-decenoyl carnitine [M]	0.003601	0.297613	M2	0.417
octadecanedioate [M]	-0.003675	0.325708	M2	0.412
bilirubin (E,Z or Z,E) [M]	0.002099	0.582005	M2	0.376
dodecanedioate [M]	-0.005973	0.219563	M2	0.332
malate [M]	-0.0007	0.848042	M2	0.313
L_LDL_P [N]	-0.00888	0.0128094	M3	0.984
L_LDL_L [N]	-0.008825	0.0135705	M3	0.98
L_LDL_PL [N]	-0.00729	0.0414651	M3	0.972
L_LDL_CE [N]	-0.009423	0.00848985	M3	0.971
Serum_C [N]	-0.01146	0.00118442	M3	0.97
LDL_C [N]	-0.010572	0.00312815	M3	0.969
M_LDL_P [N]	-0.011486	0.00122884	M3	0.965
M_LDL_L [N]	-0.011397	0.00137224	M3	0.962
Est_C [N]	-0.010024	0.00466139	M3	0.959
M_LDL_CE [N]	-0.01108	0.00190053	M3	0.959
M_LDL_C [N]	-0.010992	0.00208021	M3	0.955
M_LDL_PL [N]	-0.010482	0.00316014	M3	0.944
S_LDL_C [N]	-0.013524	0.00014763	M3	0.941
IDL_L [N]	-0.005263	0.139724	M3	0.94
IDL_P [N]	-0.005546	0.119181	M3	0.939
IDL_C [N]	-0.00508	0.15473	M3	0.932
S_LDL_P [N]	-0.015344	1.378e-05	M3	0.929
L_LDL_FC [N]	-0.005384	0.131647	M3	0.927
S_LDL_L [N]	-0.014858	2.754e-05	M3	0.922
IDL_PL [N]	-0.004635	0.192541	M3	0.921
Free_C [N]	-0.013973	7.059e-05	M3	0.914
XS_VLDL_PL [N]	-0.003085	0.386083	M3	0.859
IDL_FC [N]	-0.00241	0.49466	M3	0.846
ApoB [N]	-0.014178	4.106e-05	M3	0.845
XS_VLDL_L [N]	-0.003633	0.306304	M3	0.812
IDL_TG [N]	-0.006594	0.0567878	M3	0.802
XS_VLDL_P [N]	-0.004493	0.203521	M3	0.801
cholesterol [M]	-0.012912	0.00025798	M3	0.775
FAw6 [N]	-0.008201	0.0211347	M3	0.762
linoleate (18:2n6) [N]	-0.007691	0.0308614	M3	0.75
PC [N]	-0.014868	1.193e-05	M3	0.659
TotPG [N]	-0.015991	2.71e-06	M3	0.659
SM [N]	-0.010534	0.00184178	M3	0.62
palmitoyl sphingomyelin [M]	-0.007904	0.0204001	M3	0.58
phosphate [M]	-0.009737	0.00396556	M3	0.567
alpha-tocopherol [M]	-0.000331	0.925771	M3	0.46
acetylphosphate [M]	-0.004819	0.168223	M3	0.408
glycerol 3-phosphate (G3P) [M]	-0.00542	0.128524	M3	0.354
leucine [M]	0.001355	0.643248	M4	0.893
isoleucine [M]	-0.005661	0.0472949	M4	0.866
valine [M]	0.000691	0.824218	M4	0.851
leucine [N]	-0.005689	0.0513823	M4	0.83
gamma-glutamylleucine [M]	0.006458	0.0357265	M4	0.805
valine [N]	0.001612	0.604151	M4	0.792
3-methyl-2-oxovalerate [M]	-0.009609	0.00136691	M4	0.777
4-methyl-2-oxopentanoate [M]	-0.004001	0.192498	M4	0.738
gamma-glutamylvaline [M]	0.006418	0.0397691	M4	0.722
3-(4-hydroxyphenyl)lactate [M]	0.001255	0.678265	M4	0.698
phenylalanine [M]	0.00802	0.0163511	M4	0.669
3-methyl-2-oxobutyrate [M]	-0.005264	0.114527	M4	0.625
alpha-hydroxyisovalerate [M]	-0.003218	0.299529	M4	0.594
isovalerylcarnitine [M]	0.01421	1.34e-05	M4	0.568
tyrosine [M]	-0.001502	0.649977	M4	0.563
tryptophan [M]	0.002367	0.485493	M4	0.555
2-methylbutyrylcarnitine (C5) [M]	0.006105	0.0637671	M4	0.549
methionine [M]	-9.4803e-05	0.977376	M4	0.518
5alpha-androstan-3beta,17beta-diol disulfate [M]	0.000419	0.876089	M4	0.495
gamma-glutamylphenylalanine [M]	0.009885	0.00339205	M4	0.49
creatinine [N]	0.017313	2e-08	M4	0.464
phenyllactate (PLA) [M]	0.0011	0.790962	M4	0.438
4-androsten-3beta,17beta-diol disulfate 2 [M]	-0.005395	0.0853374	M4	0.427
pyroglutamine [M]	0.002835	0.330738	M4	0.409
isovalerate [M]	0.008107	0.0207766	M4	0.39
lysine [M]	0.00313	0.377577	M4	0.38
HDL_D [N]	-0.002787	0.350916	M5	0.962
L_HDL_FC [N]	0.00347	0.245343	M5	0.956
L_HDL_L [N]	0.002819	0.338199	M5	0.955
L_HDL_P [N]	0.002522	0.391239	M5	0.951
L_HDL_CE [N]	0.000638	0.830891	M5	0.95
HDL2_C [N]	0.003865	0.193336	M5	0.938
HDL_C [N]	0.002025	0.494803	M5	0.934
L_HDL_PL [N]	0.004049	0.170498	M5	0.93
XL_HDL_PL [N]	-0.005964	0.0580462	M5	0.911
XL_HDL_P [N]	-0.006738	0.0332726	M5	0.896
XL_HDL_FC [N]	-0.009317	0.00365653	M5	0.866
XL_HDL_CE [N]	-0.007498	0.0208769	M5	0.816
ApoA1 [N]	-0.005524	0.0729781	M5	0.803
Bis_FA_ratio [N]	0.019005	8e-09	M5	0.571
DB_iFA [N]	0.017759	7e-08	M5	0.556
Bis_DB_ratio [N]	0.019186	8e-09	M5	0.551
FALen [N]	0.004676	0.181635	M5	0.428
N-acetylglycine [M]	0.006503	0.0628552	M5	0.352
glycine [M]	0.004477	0.174251	M5	0.338
caprylate (8:0) [M]	-0.001163	0.743015	M6	0.812
heptanoate (7:0) [M]	9.8511e-05	0.977928	M6	0.799
pelargonate (9:0) [M]	0.001374	0.699275	M6	0.792
caproate (6:0) [M]	0.000738	0.835501	M6	0.781
1-stearoylglycerophosphoinositol [M]	0.000665	0.853001	M6	0.777
2-hydroxypalmitate [M]	0.003634	0.311842	M6	0.74
dihomo-linolenate (20:3n3 or n6) [M]	-0.004196	0.23706	M6	0.734
2-hydroxystearate [M]	0.00306	0.393419	M6	0.724
arachidonate (20:4n6) [M]	0.00096	0.789235	M6	0.696
1-arachidonoylglycerophosphoinositol [M]	-0.001666	0.642505	M6	0.684
caprate (10:0) [M]	-0.009069	0.00925763	M6	0.644
1-palmitoylglycerophosphoinositol [M]	-0.004791	0.203032	M6	0.642
benzoate [M]	0.005366	0.13562	M6	0.629
docosahexaenoate (DHA 22:6n3) [M]	0.008381	0.0163811	M6	0.555
eicosapentaenoate (EPA 20:5n3) [M]	0.004073	0.245117	M6	0.547
docosapentaenoic acid (n6-DPA) [M]	-0.003827	0.293289	M6	0.487
undecanoate (11:0) [M]	0.001525	0.67128	M6	0.399
valerate [M]	0.002075	0.596027	M6	0.315
1-oleoylglycerophosphocholine [M]	-0.002441	0.478807	M7	0.893
2-palmitoylglycerophosphocholine [M]	-0.005248	0.133746	M7	0.877
1-palmitoylglycerophosphocholine [M]	-0.001925	0.587997	M7	0.873
1-stearoylglycerophosphocholine [M]	0.000614	0.863383	M7	0.865
2-oleoylglycerophosphocholine [M]	-0.005016	0.146982	M7	0.816
2-stearoylglycerophosphocholine [M]	-0.003349	0.34657	M7	0.812
1-linoleoylglycerophosphocholine [M]	0.001279	0.709856	M7	0.792
1-arachidonoylglycerophosphocholine [M]	0.001769	0.622645	M7	0.787
1-eicosadienoylglycerophosphocholine [M]	0.001169	0.743812	M7	0.786
1-eicosatrienoylglycerophosphocholine [M]	-0.004371	0.221359	M7	0.785
1-palmitoleoylglycerophosphocholine [M]	-0.008727	0.0108501	M7	0.765
1-heptadecanoylglycerophosphocholine [M]	0.001863	0.596255	M7	0.745
2-linoleoylglycerophosphocholine [M]	0.001385	0.690824	M7	0.733
1-myristoylglycerophosphocholine [M]	-0.003346	0.345333	M7	0.705
1-docosahexaenoylglycerophosphocholine [M]	0.008045	0.0234616	M7	0.695
stearamide [M]	0.002337	0.514672	M7	0.654
oleamide [M]	0.002262	0.528079	M7	0.64
linoleamide (18:2n6) [M]	0.007216	0.0444977	M7	0.492
M_HDL_L [N]	0.003937	0.219185	M8	0.982
M_HDL_P [N]	0.003466	0.281684	M8	0.977
M_HDL_PL [N]	0.003467	0.276415	M8	0.972
M_HDL_FC [N]	0.004381	0.162917	M8	0.954
M_HDL_CE [N]	0.005016	0.120399	M8	0.943
S_HDL_P [N]	0.002849	0.414357	M8	0.678
S_HDL_L [N]	0.004064	0.244802	M8	0.663
albumin [N]	-0.00144	0.682973	M8	0.326
1,5-anhydroglucitol (1,5-AG) [M]	-0.007421	0.0339891	---	---
1,7-dimethylurate [M]	0.001811	0.650656	---	---
12-hydroxyeicosatetraenoate (12-HETE) [M]	-0.004141	0.249401	---	---
1-arachidonoylglycerophosphoethanolamine [M]	-0.007891	0.0260637	---	---
1-linoleoylglycerophosphoethanolamine [M]	-0.004828	0.172617	---	---
1-methylurate [M]	0.001551	0.701523	---	---
1-methylxanthine [M]	-0.001746	0.653218	---	---
1-oleoylglycerophosphoethanolamine [M]	-0.010739	0.0022618	---	---
1-palmitoylglycerophosphoethanolamine [M]	-0.004159	0.241439	---	---
1-stearoylglycerophosphoethanolamine [M]	-0.004165	0.276278	---	---
2-aminobutyrate [M]	0.015243	1.708e-05	---	---
2-hydroxyglutarate [M]	-0.009365	0.0241511	---	---
2-hydroxyisobutyrate [M]	0.005883	0.103854	---	---
2-linoleoylglycerophosphoethanolamine [M]	-0.006638	0.092763	---	---
3,4-dihydroxybutyrate [M]	0.004271	0.233701	---	---
3-carboxy-4-methyl-5-propyl-2-furanpropanoate (CMPF) [M]	0.017599	3e-07	---	---
3-dehydrocarnitine [M]	0.002529	0.458702	---	---
3-hydroxy-2-ethylpropionate [M]	-0.000112	0.980809	---	---
3-indoxyl sulfate [M]	0.010582	0.0028303	---	---
3-methoxytyrosine [M]	0.005045	0.208576	---	---
3-methylxanthine [M]	-0.002938	0.45184	---	---
3-phenylpropionate (hydrocinnamate) [M]	0.010193	0.00881131	---	---
4-acetamidobutanoate [M]	0.001816	0.616858	---	---
4-androsten-3beta,17beta-diol disulfate 1 [M]	-0.003492	0.229303	---	---
4-ethylphenylsulfate [M]	0.008826	0.0228304	---	---
4-vinylphenol sulfate [M]	0.00171	0.582564	---	---
5alpha-androstan-3beta,17beta-diol disulfate [M]	0.000419	0.876089	---	---
5-oxoproline [M]	-0.000295	0.933388	---	---
7-alpha-hydroxy-3-oxo-4-cholestenoate (7-Hoca) [M]	-0.007929	0.022326	---	---
7-methylguanine [M]	0.004117	0.261467	---	---
7-methylxanthine [M]	-0.000616	0.87099	---	---
acetate [N]	0.005031	0.15514	---	---
acetoacetate [N]	-0.009998	0.00394747	---	---
ADpSGEGDFXAEGGGVR [M]	0.000398	0.909042	---	---
ADSGEGDFXAEGGGVR [M]	-0.003754	0.268808	---	---
alanine [M]	-0.001671	0.634573	---	---
alpha-glutamyltyrosine [M]	-0.000178	0.962424	---	---
alpha-ketoglutarate [M]	0.005567	0.178319	---	---
androsterone sulfate [M]	0.001931	0.568296	---	---
arabinose [M]	0.003688	0.378826	---	---
arabitol [M]	0.002617	0.454613	---	---
arginine [M]	0.002718	0.448274	---	---
ascorbate (Vitamin C) [M]	0.008449	0.0224882	---	---
asparagine [M]	0.008241	0.0200596	---	---
aspartate [M]	0.004485	0.213254	---	---
aspartylphenylalanine [M]	-0.001092	0.761861	---	---
beta-hydroxyisovalerate [M]	0.001449	0.686209	---	---
betaine [M]	-0.006203	0.0706791	---	---
bilirubin (Z,Z) [M]	0.00476	0.178533	---	---
biliverdin [M]	0.000549	0.890493	---	---
bradykinin, des-arg(9) [M]	-0.000392	0.91904	---	---
butyrylcarnitine [M]	-0.0081	0.0180411	---	---
caffeine [M]	-0.003169	0.365483	---	---
carnitine [M]	-0.002855	0.421277	---	---
catechol sulfate [M]	0.006562	0.0621588	---	---
C-glycosyltryptophan [M]	0.009811	0.00173539	---	---
cholate [M]	-0.001034	0.794278	---	---
choline [M]	0.00519	0.12594	---	---
citrulline [M]	0.00346	0.325786	---	---
cortisol [M]	0.001367	0.701669	---	---
cortisone [M]	-0.003275	0.366048	---	---
creatine [M]	0.002428	0.444248	---	---
creatinine [M]	0.008756	0.00935103	---	---
cysteine [M]	0.002048	0.569625	---	---
cysteine-glutathione disulfide [M]	0.006766	0.0510305	---	---
cystine [M]	-0.001099	0.767869	---	---
dehydroisoandrosterone sulfate (DHEA-S) [M]	-0.003602	0.241609	---	---
deoxycholate [M]	-0.006979	0.0561754	---	---
dimethylarginine (SDMA + ADMA) [M]	-0.001119	0.749691	---	---
DSGEGDFXAEGGGVR [M]	-0.001809	0.601069	---	---
epiandrosterone sulfate [M]	0.007639	0.0171356	---	---
ergothioneine [M]	0.000544	0.891239	---	---
erythritol [M]	0.002335	0.484835	---	---
erythronate [M]	0.00487	0.141178	---	---
erythrose [M]	-0.008279	0.0260232	---	---
fructose [M]	-0.00624	0.0802583	---	---
gamma-glutamylglutamine [M]	0.001809	0.600378	---	---
gamma-glutamylmethionine [M]	-0.0055	0.183081	---	---
gamma-glutamylthreonine [M]	0.004102	0.295581	---	---
gamma-glutamyltyrosine [M]	0.004165	0.217023	---	---
gamma-tocopherol [M]	-0.00878	0.0358592	---	---
glucose [M]	-0.006657	0.046723	---	---
glucose [N]	-0.009367	0.00419278	---	---
glutamine [M]	-0.008157	0.0208037	---	---
glutamine [N]	-0.005985	0.0836991	---	---
glutarylcarnitine (C5) [M]	0.002765	0.430763	---	---
glycerate [M]	0.003421	0.339473	---	---
glycerol 2-phosphate [M]	-4.2069e-05	0.991648	---	---
glycerophosphorylcholine (GPC) [M]	-0.003912	0.260903	---	---
glycine [N]	0.000119	0.971922	---	---
glycochenodeoxycholate [M]	-0.005542	0.128505	---	---
glycocholate [M]	-0.006633	0.0754854	---	---
glycylvaline [M]	0.006924	0.0736971	---	---
guanosine [M]	0.000899	0.801961	---	---
heme [M]	0.00384	0.301678	---	---
hippurate [M]	0.01028	0.00313612	---	---
histidine [M]	0.001321	0.703243	---	---
histidine [N]	-0.003922	0.27116	---	---
homocitrulline [M]	0.009454	0.0135952	---	---
homostachydrine [M]	-0.002083	0.582211	---	---
HWESASXX [M]	0.001784	0.62125	---	---
hydroxyisovaleroyl carnitine [M]	0.003012	0.415079	---	---
hydroxytryptophan* [M]	0.001119	0.751067	---	---
hyodeoxycholate [M]	-0.011863	0.00260326	---	---
hypoxanthine [M]	0.002771	0.440819	---	---
indoleacetate [M]	0.000198	0.956044	---	---
indolelactate [M]	0.002894	0.431586	---	---
indolepropionate [M]	0.005693	0.100843	---	---
inosine [M]	0.002487	0.483526	---	---
isobutyrylcarnitine [M]	0.017707	4.9e-07	---	---
kynurenine [M]	0.006037	0.0608604	---	---
L_VLDL_P [N]	-0.004285	0.228141	---	---
lactate [N]	-0.001045	0.76084	---	---
LDL_D [N]	0.014604	2.659e-05	---	---
leucylalanine [M]	0.006869	0.0544653	---	---
leucylleucine [M]	0.004343	0.321952	---	---
levulinate (4-oxovalerate) [M]	0.000345	0.936949	---	---
mannitol [M]	0.00307	0.404775	---	---
mannose [M]	-0.000192	0.952958	---	---
methylcysteine [M]	-0.005325	0.134825	---	---
myo-inositol [M]	0.008367	0.0129833	---	---
N-[3-(2-Oxopyrrolidin-1-yl)propyl]acetamide [M]	0.005187	0.132774	---	---
N1-methyl-3-pyridone-4-carboxamide [M]	0.013246	0.00012961	---	---
N1-methyladenosine [M]	0.007835	0.0207703	---	---
N-acetylalanine [M]	0.011463	0.00086706	---	---
N-acetylornithine [M]	0.009228	0.00858573	---	---
N-acetylthreonine [M]	0.011778	0.00200131	---	---
n-Butyl Oleate [M]	-4.1125e-05	0.991679	---	---
nonanoylcarnitine [M]	0.008245	0.0259604	---	---
ornithine [M]	-0.009971	0.00501829	---	---
pantothenate [M]	0.01052	0.00269384	---	---
paraxanthine [M]	-0.000173	0.961332	---	---
p-cresol sulfate [M]	0.006921	0.0481143	---	---
phenol sulfate [M]	0.001397	0.694398	---	---
phenylacetylglutamine [M]	0.010933	0.00159698	---	---
phenylalanylleucine [M]	-0.000488	0.893953	---	---
phenylalanylphenylalanine [M]	-0.001833	0.60864	---	---
phenylalanylserine [M]	-0.001715	0.638169	---	---
pipecolate [M]	-0.000988	0.774472	---	---
piperine [M]	0.004159	0.220742	---	---
pro-hydroxy-pro [M]	0.008041	0.0231818	---	---
proline [M]	-0.004527	0.176216	---	---
pseudouridine [M]	0.009599	0.00374101	---	---
pyridoxate [M]	0.014547	2.391e-05	---	---
pyruvate [M]	-0.000278	0.937633	---	---
quinate [M]	0.005373	0.153537	---	---
scyllo-inositol [M]	0.008359	0.0244252	---	---
serine [M]	-0.005657	0.104824	---	---
serotonin (5HT) [M]	0.007537	0.0276095	---	---
stachydrine [M]	0.007552	0.0349547	---	---
succinylcarnitine [M]	0.001266	0.722047	---	---
taurochenodeoxycholate [M]	-0.005632	0.162159	---	---
taurodeoxycholate [M]	-0.002354	0.611916	---	---
taurolithocholate 3-sulfate [M]	-0.002544	0.496152	---	---
theobromine [M]	-0.003587	0.315626	---	---
theophylline [M]	-0.002937	0.410362	---	---
threitol [M]	0.005604	0.119883	---	---
threonate [M]	0.004041	0.242198	---	---
threonine [M]	-0.007816	0.0269716	---	---
thymol sulfate [M]	0.001248	0.780721	---	---
tiglyl carnitine [M]	0.007317	0.0845007	---	---
trans-4-hydroxyproline [M]	0.005454	0.12242	---	---
tryptophan betaine [M]	0.002694	0.468125	---	---
tyrosine [N]	-0.003001	0.367008	---	---
urea [M]	0.016961	5.5e-07	---	---
urea [N]	0.012184	0.00058282	---	---
uridine [M]	0.006613	0.0618248	---	---
ursodeoxycholate [M]	-0.010638	0.0115735	---	---
vanillin [M]	0.000528	0.889401	---	---
XL_VLDL_P [N]	0.003227	0.379981	---	---
XXL_VLDL_P [N]	-0.001388	0.74807	---	---
1-docosahexaenoylglycerophosphoethanolamine [M]	0.004768	0.180321	---	---
1-methyl-2-piperidinecarboxylic acid [M]	0.0054	0.129303	---	---
2-aminoheptanoic acid [M]	-0.006735	0.0690099	---	---
2-aminooctanoic acid [M]	0.005181	0.149316	---	---
2-aminophenol sulfate [M]	-0.001026	0.770704	---	---
3-hydroxypyridine sulfate [M]	0.005059	0.158028	---	---
3-methyl catechol sulfate 1 [M]	0.00268	0.468168	---	---
4-methylcatechol sulfate [M]	0.005576	0.118404	---	---
4-sulfooxy-methylbenzoate [M]	0.008639	0.0247528	---	---
hydroxybutyrylcarnitine [M]	-0.005429	0.15029	---	---
hydroxyphenylacetic acid monosulfate [M]	-0.00486	0.1815	---	---
N-acetylcarnosine [M]	0.005795	0.0490848	---	---
O-methyl catechol sulfate [M]	0.006218	0.077437	---	---
O-sulfo-L-tyrosine [M]	0.010341	0.00359945	---	---
thromboxane B2 [M]	-0.005574	0.065137	---	---
xanthine [M]	0.003112	0.385367	---	---

## Sheet: Table S5
Supplementary Table 5 Additional characteristics of KORA F4 for the sensitivity analyses
		Total	25(OH)D status
			<12 ng/ml	≥12 ng/mL
Characteristic		N = 1726	N = 641	N = 1085
BMI	[kg/m2]	28.2 (4.8)*	29.0 (5.3)*	27.7 (4.4)*
estimated glomerular filtration rate	[ml/min]	74.1 (19.7)*	76.6 (19.7)*	72.6 (19.5)*
gamma-glutamyl transferase	[U/l]	45.9 (84)*	50.4 (118.9)*	43.3 (53.5)*
Parathyroid hormone	[pg/mL]	34.5 (12.8)*	38.1 (14.7)*	32.4 (11.1)*
Waist circumference status#	abdominally obese	857 (49.7)	374 (58.3)	483 (44.5)
	abdominally non-obese	869 (50.3)	267 (41.7)	602 (55.5)
Sex	male	834 (48.3)	288 (44.9)	546 (50.3)
	female	892 (51.7)	353 (55.1)	539 (49.7)
Season	December-February	550 (31.9)	282 (44.0)	268 (24.7)
	March-May	408 (23.6)	189 (29.5)	219 (20.2)
	June-August	269 (15.6)	32 (5.0)	237 (21.8)
	September-November	499 (28.9)	138 (21.5)	361 (33.3)
Physical activity	active	995 (57.7)	299 (46.6)	696 (64.2)
	inactive	731 (42.3)	342 (53.4)	389 (35.8)
Smoking status	never	730 (42.3)	274 (42.7)	456 (42.0)
	former	743 (43.1)	251 (39.2)	492 (45.4)
	current	253 (14.6)	116 (18.1)	137 (12.6)
Diabetes mellitus	yes	153 (8.9)	67 (10.5)	86 (7.9)
	no	1573 (91.1)	574 (89.5)	999 (92.1)
Myocardial infarction	yes	61 (3.5)	24 (3.7)	37 (3.4)
	no	1665 (96.5)	617 (96.3)	1048 (96.6)
Stroke	yes	46 (2.7)	25 (3.9)	21 (2.0)
	no	1680 (97.3)	616 (96.1)	1064 (98.0)
Cancer	yes	156 (9.0)	58 (9.0)	98 (9.1)
	no	1570 (91.0)	583 (91.0)	987 (90.9)
Self-rated physical constitution	excellent/good	1309 (75.8)	442 (69.0)	867 (79.9)
	fair/poor	418 (24.2)	199 (31.0)	219 (20.1)
Intake of oral contraceptives†	yes	15 (0.9)	2 (0.3)	13 (1.2)
	no	877 (50.8)	351 (54.8)	526 (48.5)
Intake of oestrogen	yes	136 (7.9)	45 (7.0)	91 (8.4)
	no	1584 (91.8)	594 (92.7)	990 (91.2)
	anti-oestrogen	6 (0.3)	2 (0.3)	4 (0.4)
Intake of diuretics	yes	360 (20.9)	152 (23.7)	208 (19.2)
	no	1366 (79.1)	489 (76.3)	877 (80.8)
Intake of statins	yes	268 (15.5)	96 (15.0)	172 (15.9)
	no	1458 (84.5)	545 (85.0)	913 (84.1)
Intake of antiepileptic medication	yes	10 (0.6)	6 (0.9)	4 (0.4)
	no	1716 (99.4)	635 (99.1)	1081 (99.6)
Intake of antidiabetic medication	yes	126 (7.3)	60 (9.4)	66 (6.1)
	no	1600 (92.7)	581 (90.6)	1019 (93.9)
Intake of corticoids	yes	51 (3.0)	22 (3.4)	29 (2.7)
	no	1675 (97.0)	619 (96.6)	1056 (97.3)
Intake of calcium channel blockers	yes	155 (9.0)	65 (10.1)	90 (8.3)
	no	1571 (91.0)	576 (89.9)	995 (91.7)
Intake of ACE inhibitors or angiotensin antagonists	yes	434 (25.1)	171 (26.7)	263 (24.2)
	no	1292 (74.9)	470 (73.3)	822 (75.8)
25(OH)D: 25-hydroxyvitamin D; ACE: angiotensin converting enzyme; WC: waist circumference
numbers indicate N (%) unless marked otherwise
* numbers indicate mean (standard deviation)
# abdominally obese: WC ≥88 cm in women / ≥102 cm in men ; non-obese: WC <88 cm in women / <102 cm in men
† only female participants shown

## Sheet: Table S6
Supplementary Table 6 Association of 25(OH)D level [ng/ml] with metabolite modules in KORA F4
Main analysis (P value threshold: 0.006)
Metabolite module	β-coefficient	P value
M1	-0.00034	2e-05
M2	-0.00023	0.00706
M3	-0.00026	0.00332
M4	5e-05	0.42736
M5	1e-05	0.90113
M6	1e-05	0.90577
M7	-2e-05	0.80262
M8	0.00011	0.19664
Non-obese participants (P value threshold: 0.003)
Metabolite module	β-coefficient	P value
M1	-0.00038	0.00028
M2	-0.0002	0.07139
M3	-0.00037	0.00153
M4	-7e-05	0.40942
M5	1e-05	0.94113
M6	-4e-05	0.7511
M7	-3e-05	0.80378
M8	2e-05	0.88397
Abdominally obese participants (P value threshold: 0.003)
Metabolite module	β-coefficient	P value
M1	-0.00039	0.00113
M2	-0.00029	0.02267
M3	-0.00014	0.30252
M4	8e-05	0.40414
M5	0.00017	0.12288
M6	9e-05	0.5034
M7	6e-05	0.62252
M8	0.0003	0.01335

## Sheet: Table S7
Supplementary Table 7 Individual metabolite associations – PTH model in KORA F4 Results are derived from linear models adjusted for age, sex, season, waist circumference, PA, time outdoors, smoking status, alcohol consumption and parathyroid hormone .
Metabolite name	β-coefficient (standardized)	p-value
FAw79S [N]	-0.019667	<1.00E-8
MUFA [N]	-0.018954	2e-08
Tot_FA [N]	-0.018184	1.8e-07
XL_HDL_TG [N]	-0.018041	3.5e-07
CH2_DB_ratio [N]	-0.018013	1.2e-07
TotPG [N]	-0.017784	3.2e-07
MobCH3 [N]	-0.017576	5.3e-07
S_LDL_P [N]	-0.017504	1.15e-06
S_LDL_L [N]	-0.017183	1.96e-06
PC [N]	-0.016507	1.9e-06
ApoB [N]	-0.01591	6.48e-06
S_LDL_C [N]	-0.015829	1.315e-05
Free_C [N]	-0.015548	1.478e-05
CH2_in_FA [N]	-0.015535	1.7e-05
XXL_VLDL_TG [N]	-0.015525	2.05e-06
MobCH2 [N]	-0.015256	6.69e-06
cholesterol [M]	-0.014773	4.173e-05
XL_VLDL_PL [N]	-0.014706	1.05e-05
XL_VLDL_TG [N]	-0.014533	1.241e-05
M_VLDL_CE [N]	-0.014387	2.319e-05
L_VLDL_FC [N]	-0.014242	1.837e-05
XXL_VLDL_L [N]	-0.014065	2.152e-05
XL_VLDL_L [N]	-0.014029	2.606e-05
Serum_TG [N]	-0.013896	2.794e-05
isoleucine [N]	-0.013855	3.65e-06
L_VLDL_CE [N]	-0.013744	3.702e-05
10-heptadecenoate (17:1n7) [M]	-0.013238	9.016e-05
M_VLDL_FC [N]	-0.013113	8.452e-05
palmitoleate (16:1n7) [M]	-0.013019	9.439e-05
L_VLDL_PL [N]	-0.013003	8.34e-05
VLDL_D [N]	-0.012723	0.00011908
pseudouridine [M]	0.013715	4.358e-05
3-indoxyl sulfate [M]	0.014169	8.389e-05
C-glycosyltryptophan [M]	0.014285	6.65e-06
LDL_D [N]	0.014971	2.512e-05
2-aminobutyrate [M]	0.015021	3.382e-05
phenylacetylglutamine [M]	0.01521	1.473e-05
N-acetylalanine [M]	0.015765	6.29e-06
N-acetylthreonine [M]	0.015937	3.786e-05
urea [N]	0.016656	3.42e-06
DB_in_FA [N]	0.016737	6.8e-07
N1-methyl-3-pyridone-4-carboxamide [M]	0.016821	1.69e-06
Bis_DB_ratio [N]	0.017709	1.8e-07
CMPF [M]	0.017817	3.9e-07
Bis_FA_ratio [N]	0.017839	1.1e-07
pyridoxate [M]	0.01821	1.9e-07
isobutyrylcarnitine [M]	0.018587	2.4e-07
urea [M]	0.020792	<1.00E-8
creatinine [N]	0.020971	<1.00E-8

## Sheet: Table S8
Supplementary Table 8 Seasonal variation in the metabolites independent of 25(OH)D levels in KORA F4 Results are derived from linear models adjusted for age, sex, 25(OH)D, waist circumference, PA, time outdoors, smoking status and alcohol consumption (reference category: June-August) The adjusted P value threshold was set at 1.20 x 10-4 corresponding to Bonferroni correction for 415 tests.
Season of serum collection	Metabolite name	β-coefficient (standardized)	p-value
September-November	acetoacetate [N]	-0.617646	<1.00E-8
September-November	alanine [N]	0.54816	<1.00E-8
September-November	albumin [N]	0.308784	3.865e-05
December-February	Bis_FA_ratio [N]	0.291568	4.933e-05
December-February	CH2_DB_ratio [N]	-0.281837	0.00010327
December-February	DB_in_FA [N]	0.296883	3.68e-05
December-February	FAw79S [N]	-0.285723	8.136e-05
September-November	glycine [N]	-0.396934	4e-08
September-November	isoleucine [N]	-0.318745	3.2e-07
December-February	isoleucine [N]	-0.265867	3.04e-05
December-February	L_VLDL_CE [N]	-0.331123	3.2e-06
December-February	L_VLDL_FC [N]	-0.301307	2.179e-05
September-November	lactate [N]	-0.612959	<1.00E-8
December-February	lactate [N]	-0.397866	1e-07
March-May	lactate [N]	-0.344745	8.63e-06
December-February	LDL_D [N]	0.293907	0.00010937
March-May	LDL_D [N]	0.352603	7.66e-06
December-February	leucine [N]	-0.273322	1.774e-05
September-November	M_HDL_CE [N]	0.283889	3.703e-05
September-November	M_HDL_FC [N]	0.283658	2.261e-05
September-November	M_HDL_L [N]	0.269306	8.06e-05
September-November	pyruvate [N]	-0.424314	<1.00E-8
December-February	pyruvate [N]	-0.34384	4e-06
September-November	S_HDL_L [N]	0.379132	3.5e-07
September-November	S_HDL_P [N]	0.351905	2.23e-06
December-February	urea [N]	0.356196	4.4e-06
March-May	urea [N]	0.394547	9e-07
December-February	XL_VLDL_L [N]	-0.302337	2.183e-05
December-February	XL_VLDL_PL [N]	-0.30428	1.938e-05
December-February	XL_VLDL_TG [N]	-0.290375	4.311e-05
December-February	XXL_VLDL_L [N]	-0.314671	9.02e-06
December-February	XXL_VLDL_PL [N]	-0.285004	8.435e-05
December-February	XXL_VLDL_TG [N]	-0.31832	4.45e-06
